# Supplementary material for: Sensitive near point-of-care detection of asymptomatic and submicroscopic Plasmodium falciparum infections in African endemic countries
Source: Nat Commun. 2025 Oct 10;16:8925. doi: 10.1038/s41467-025-64027-4 (PMC12514294; doi:10.1038/s41467-025-64027-4)
Supplement: Supplementary file 3 — Supplementary Data 1 [file 41467_2025_64027_MOESM3_ESM.xlsx]

## Sheet: specificity_DF_data
ID	Run	Controls	50_min	55_min	60_min	Date	Picture_ID
3_1	3	PASS	0	0	0	2025-06-05	7
3_2	3	PASS	0	0	0	2025-06-05	7
3_3	3	PASS	0	0	0	2025-06-05	7
3_4	3	PASS	0	0	0	2025-06-05	7
3_5	3	PASS	0	0	0	2025-06-05	7
3_6	3	PASS	0	0	0	2025-06-05	7
3_7	3	PASS	0	0	0	2025-06-05	8
3_8	3	PASS	0	0	0	2025-06-05	8
3_9	3	PASS	0	0	0	2025-06-05	8
3_10	3	PASS	0	0	0	2025-06-05	8
3_11	3	PASS	0	0	0	2025-06-05	8
3_12	3	PASS	0	0	0	2025-06-05	8
3_13	3	PASS	0	0	0	2025-06-05	9
3_14	3	PASS	0	0	0	2025-06-05	9
3_15	3	PASS	0	0	0	2025-06-05	9
3_16	3	PASS	0	0	0	2025-06-05	9
3_17	3	PASS	0	0	0	2025-06-05	9
3_18	3	PASS	0	0	0	2025-06-05	9
4_1	4	PASS	0	0	0	2025-06-05	10
4_2	4	PASS	0	0	0	2025-06-05	10
4_3	4	PASS	0	0	0	2025-06-05	10
4_4	4	PASS	0	0	0	2025-06-05	10
4_5	4	PASS	0	0	0	2025-06-05	10
4_6	4	PASS	0	0	0	2025-06-05	10
4_7	4	PASS	0	0	0	2025-06-05	11
4_8	4	PASS	0	0	0	2025-06-05	11
4_9	4	PASS	0	0	0	2025-06-05	11
4_10	4	PASS	0	0	0	2025-06-05	11
4_11	4	PASS	0	0	0	2025-06-05	11
4_12	4	PASS	0	0	0	2025-06-05	11
4_13	4	PASS	0	0	0	2025-06-05	12
4_14	4	PASS	0	0	0	2025-06-05	12
4_15	4	PASS	0	0	0	2025-06-05	12
4_16	4	PASS	0	0	0	2025-06-05	12
4_17	4	PASS	0	0	0	2025-06-05	12
4_18	4	PASS	0	0	0	2025-06-05	12
5_1	5	PASS	0	0	0	2025-06-05	13
5_2	5	PASS	0	0	0	2025-06-05	13
5_3	5	PASS	0	0	0	2025-06-05	13
5_4	5	PASS	0	0	0	2025-06-05	13
5_5	5	PASS	0	0	0	2025-06-05	13
5_6	5	PASS	0	0	0	2025-06-05	13
5_7	5	PASS	0	0	0	2025-06-05	14
5_8	5	PASS	0	0	0	2025-06-05	14
5_9	5	PASS	0	0	0	2025-06-05	14
5_10	5	PASS	0	0	0	2025-06-05	14
5_11	5	PASS	0	0	0	2025-06-05	14
5_12	5	PASS	0	0	0	2025-06-05	14
5_13	5	PASS	0	0	0	2025-06-05	15
5_14	5	PASS	0	0	0	2025-06-05	15
5_15	5	PASS	0	0	0	2025-06-05	15
5_16	5	PASS	0	0	0	2025-06-05	15
5_17	5	PASS	0	0	0	2025-06-05	15
5_18	5	PASS	0	0	0	2025-06-05	15
6_1	6	PASS	0	0	0	2025-06-05	15
6_2	6	PASS	0	0	0	2025-06-05	16
6_3	6	PASS	0	0	0	2025-06-05	16
6_4	6	PASS	0	0	0	2025-06-05	16
6_5	6	PASS	0	0	0	2025-06-05	16
6_6	6	PASS	0	0	0	2025-06-05	16
6_7	6	PASS	0	0	0	2025-06-05	16
6_8	6	PASS	0	0	0	2025-06-05	17
6_9	6	PASS	0	0	0	2025-06-05	17
6_10	6	PASS	0	0	0	2025-06-05	17
6_11	6	PASS	0	0	0	2025-06-05	17
6_12	6	PASS	1	1	1	2025-06-05	17
6_13	6	PASS	0	0	0	2025-06-05	18
6_14	6	PASS	0	0	0	2025-06-05	18
6_15	6	PASS	0	0	0	2025-06-05	18
6_16	6	PASS	0	0	0	2025-06-05	18
6_17	6	PASS	0	0	0	2025-06-05	18
6_18	6	PASS	0	0	0	2025-06-05	18
8_1	8	PASS	0	0	0	2025-06-05	20
8_2	8	PASS	0	0	0	2025-06-05	20
8_3	8	PASS	0	0	0	2025-06-05	20
8_4	8	PASS	0	0	0	2025-06-05	20
8_5	8	PASS	1	1	1	2025-06-05	20
8_6	8	PASS	0	0	0	2025-06-05	20
8_7	8	PASS	0	0	0	2025-07-05	21
8_8	8	PASS	0	0	0	2025-07-05	21
8_9	8	PASS	0	0	0	2025-07-05	21
8_10	8	PASS	0	0	0	2025-07-05	21
8_11	8	PASS	0	0	0	2025-07-05	21
8_12	8	PASS	0	0	0	2025-07-05	21
8_13	8	PASS	0	0	0	2025-07-05	22
8_14	8	PASS	0	0	0	2025-07-05	22
8_15	8	PASS	0	0	0	2025-07-05	22
8_16	8	PASS	0	0	0	2025-07-05	22
8_17	8	PASS	0	0	0	2025-07-05	22
8_18	8	PASS	0	0	0	2025-07-05	22
9_1	9	PASS	0	0	0	2025-09-05	23
9_2	9	PASS	0	0	0	2025-09-05	23
9_3	9	PASS	0	0	0	2025-09-05	23
9_4	9	PASS	0	0	0	2025-09-05	23
9_5	9	PASS	0	0	0	2025-09-05	23
9_6	9	PASS	0	0	0	2025-09-05	23
9_7	9	PASS	0	0	0	2025-09-05	24
9_8	9	PASS	0	0	0	2025-09-05	24
9_9	9	PASS	0	0	0	2025-09-05	24
9_10	9	PASS	0	0	0	2025-09-05	24
9_11	9	PASS	0	0	0	2025-09-05	24
9_12	9	PASS	0	0	0	2025-09-05	24
9_13	9	PASS	0	0	0	2025-09-05	25
9_14	9	PASS	0	0	0	2025-09-05	25
9_15	9	PASS	0	0	0	2025-09-05	25
9_16	9	PASS	0	0	0	2025-09-05	25
9_17	9	PASS	0	0	0	2025-09-05	25
9_18	9	PASS	0	0	0	2025-09-05	25
9_19	9	PASS	0	0	0	2025-09-05	26
9_20	9	PASS	0	0	0	2025-09-05	26
9_21	9	PASS	0	0	0	2025-09-05	26
9_22	9	PASS	0	0	0	2025-09-05	26
9_23	9	PASS	0	0	0	2025-09-05	26
9_24	9	PASS	0	0	0	2025-09-05	26
9_25	9	PASS	0	0	0	2025-09-05	27
9_26	9	PASS	0	0	0	2025-09-05	27
9_27	9	PASS	0	0	0	2025-09-05	27
9_28	9	PASS	0	0	0	2025-09-05	27
9_29	9	PASS	0	0	0	2025-09-05	27
9_30	9	PASS	0	0	0	2025-09-05	27

## Sheet: specificity_DF_variable_label
#	Variable	Label	Category
A	ID	Sample ID (Specificity Test)
B	Run	Dragonfly Run Number
C	Controls	Dragonfly testing controls	PASS=valid controls
D	50_min	Result at 50 min incubation	1=Positive ; 0=Negative
E	55_min	Result at 55 min incubation	1=Positive ; 0=Negative
F	60_min	Result at 60 min incubation	1=Positive ; 0=Negative
G	Picture_ID	Picture ID
