# Supplementary material for: Sensitive near point-of-care detection of asymptomatic and submicroscopic Plasmodium falciparum infections in African endemic countries
Source: Nat Commun. 2025 Oct 10;16:8925. doi: 10.1038/s41467-025-64027-4 (PMC12514294; doi:10.1038/s41467-025-64027-4)
Supplement: Supplementary file 4 — Supplementary Data 2 [file 41467_2025_64027_MOESM4_ESM.xlsx]

## Sheet: Alethia_LoD
ID	C	concentration	Run	Result	Date
A_C1_1	C1	6000	11	1	15/5/2025
A_C1_2	C1	6000	11	1	15/5/2025
A_C1_3	C1	6000	11	1	15/5/2025
A_C1_4	C1	6000	11	1	15/5/2025
A_C1_5	C1	6000	11	1	15/5/2025
A_C2_1	C2	600	10	1	15/5/2025
A_C2_2	C2	600	10	1	15/5/2025
A_C2_3	C2	600	10	1	15/5/2025
A_C2_4	C2	600	10	1	15/5/2025
A_C2_5	C2	600	10	1	15/5/2025
A_C3_1	C3	60	9	1	14/5/2025
A_C3_2	C3	60	9	1	14/5/2025
A_C3_3	C3	60	9	1	14/5/2025
A_C3_4	C3	60	9	1	14/5/2025
A_C3_5	C3	60	9	1	14/5/2025
A_C4_1	C4	30	8	1	14/5/2025
A_C4_2	C4	30	8	1	14/5/2025
A_C4_3	C4	30	8	1	14/5/2025
A_C4_4	C4	30	8	1	14/5/2025
A_C4_5	C4	30	8	1	14/5/2025
A_C5_1	C5	15	7	1	14/5/2025
A_C5_2	C5	15	7	1	14/5/2025
A_C5_3	C5	15	7	1	14/5/2025
A_C5_4	C5	15	7	1	14/5/2025
A_C5_5	C5	15	7	1	14/5/2025
A_C6_1	C6	7.5	6	1	14/5/2025
A_C6_2	C6	7.5	6	1	14/5/2025
A_C6_3	C6	7.5	6	1	14/5/2025
A_C6_4	C6	7.5	6	1	14/5/2025
A_C6_5	C6	7.5	6	1	14/5/2025
A_C7_1	C7	3.75	5	1	14/5/2025
A_C7_2	C7	3.75	5	1	14/5/2025
A_C7_3	C7	3.75	5	1	14/5/2025
A_C7_4	C7	3.75	5	1	14/5/2025
A_C7_5	C7	3.75	5	1	14/5/2025
A_C8_1	C8	1.875	4	1	14/5/2025
A_C8_2	C8	1.875	4	1	14/5/2025
A_C8_3	C8	1.875	4	1	14/5/2025
A_C8_4	C8	1.875	4	1	14/5/2025
A_C8_5	C8	1.875	4	1	14/5/2025
A_C9_1	C9	0.9375	3	1	14/5/2025
A_C9_2	C9	0.9375	3	1	14/5/2025
A_C9_3	C9	0.9375	3	1	14/5/2025
A_C9_4	C9	0.9375	3	1	14/5/2025
A_C9_5	C9	0.9375	3	1	14/5/2025
A_C9_6	C9	0.9375	12	1	16/5/2025
A_C9_7	C9	0.9375	12	1	16/5/2025
A_C9_8	C9	0.9375	12	1	16/5/2025
A_C9_9	C9	0.9375	12	1	16/5/2025
A_C9_10	C9	0.9375	12	1	16/5/2025
A_C10_1	C10	0.46875	2	1	14/5/2025
A_C10_2	C10	0.46875	2	1	14/5/2025
A_C10_3	C10	0.46875	2	1	14/5/2025
A_C10_4	C10	0.46875	2	1	14/5/2025
A_C10_5	C10	0.46875	2	0	14/5/2025
A_C10_6	C10	0.46875	13	1	16/5/2025
A_C10_7	C10	0.46875	13	1	16/5/2025
A_C10_8	C10	0.46875	13	1	16/5/2025
A_C10_9	C10	0.46875	13	1	16/5/2025
A_C10_10	C10	0.46875	13	1	16/5/2025
A_C11_1	C11	0.234375	14	1	22/5/2025
A_C11_2	C11	0.234375	14	1	22/5/2025
A_C11_3	C11	0.234375	14	1	22/5/2025
A_C11_4	C11	0.234375	14	1	22/5/2025
A_C11_5	C11	0.234375	14	0	22/5/2025
A_C11_6	C11	0.234375	16	0	23/5/2025
A_C11_7	C11	0.234375	16	0	23/5/2025
A_C11_8	C11	0.234375	16	0	23/5/2025
A_C11_9	C11	0.234375	16	1	23/5/2025
A_C11_10	C11	0.234375	16	1	23/5/2025
A_C12_1	C12	0.117188	15	0	22/5/2025
A_C12_2	C12	0.117188	15	0	22/5/2025
A_C12_3	C12	0.117188	15	0	22/5/2025
A_C12_4	C12	0.117188	15	0	22/5/2025
A_C12_5	C12	0.117188	15	1	22/5/2025
A_C12_6	C12	0.117188	17	0	23/5/2025
A_C12_7	C12	0.117188	17	1	23/5/2025
A_C12_8	C12	0.117188	17	0	23/5/2025
A_C12_9	C12	0.117188	17	1	23/5/2025
A_C12_10	C12	0.117188	17	1	23/5/2025

## Sheet: Alethia_LoD_variable_label
#	Variable	Label	Category
A	ID	Test Sample ID (Alethia Test)
B	C	Sample Concentration ID
B	Run	Test Run Number (Alethia)
D	Results	Test Result (Alethia)	1=Positive ; 0=Negative
E	Date	Test date (Alethia)
