# Supplementary material for: Sensitive near point-of-care detection of asymptomatic and submicroscopic Plasmodium falciparum infections in African endemic countries
Source: Nat Commun. 2025 Oct 10;16:8925. doi: 10.1038/s41467-025-64027-4 (PMC12514294; doi:10.1038/s41467-025-64027-4)
Supplement: Supplementary file 5 — Supplementary Data 3 [file 41467_2025_64027_MOESM5_ESM.xlsx]

## Sheet: Dragonfly_LoD
ID	C	concentration	Run	Control	Result	Date
DF_C1_1	C1	6000		PASS	1	13/05/2025
DF_C1_2	C1	6000		PASS	1	13/05/2025
DF_C1_3	C1	6000		PASS	1	13/05/2025
DF_C1_4	C1	6000		PASS	1	13/05/2025
DF_C1_5	C1	6000		PASS	1	13/05/2025
DF_C2_1	C2	600		PASS	1	13/05/2025
DF_C2_2	C2	600		PASS	1	13/05/2025
DF_C2_3	C2	600		PASS	1	13/05/2025
DF_C2_4	C2	600		PASS	1	13/05/2025
DF_C2_5	C2	600		PASS	1	13/05/2025
DF_C3_1	C3	60		PASS	1	13/05/2025
DF_C3_2	C3	60		PASS	1	13/05/2025
DF_C3_3	C3	60		PASS	1	13/05/2025
DF_C3_4	C3	60		PASS	1	13/05/2025
DF_C3_5	C3	60		PASS	1	13/05/2025
DF_C4_1	C4	30		PASS	1	13/05/2025
DF_C4_2	C4	30		PASS	1	13/05/2025
DF_C4_3	C4	30		PASS	1	13/05/2025
DF_C4_4	C4	30		PASS	1	13/05/2025
DF_C4_5	C4	30		PASS	1	13/05/2025
DF_C5_1	C5	15		PASS	1	13/05/2025
DF_C5_2	C5	15		PASS	1	13/05/2025
DF_C5_3	C5	15		PASS	1	13/05/2025
DF_C5_4	C5	15		PASS	1	13/05/2025
DF_C5_5	C5	15		PASS	1	13/05/2025
DF_C6_1	C6	7.5		PASS	1	14/05/2025
DF_C6_2	C6	7.5		PASS	1	14/05/2025
DF_C6_3	C6	7.5		PASS	1	14/05/2025
DF_C6_4	C6	7.5		PASS	1	14/05/2025
DF_C6_5	C6	7.5		PASS	1	14/05/2025
DF_C7_1	C7	3.75		PASS	1	2025-12-05
DF_C7_2	C7	3.75		PASS	1	2025-12-05
DF_C7_3	C7	3.75		PASS	1	2025-12-05
DF_C7_4	C7	3.75		PASS	1	2025-12-05
DF_C7_5	C7	3.75		PASS	1	2025-12-05
DF_C8_1	C8	1.875		PASS	1	2025-12-05
DF_C8_2	C8	1.875		PASS	1	2025-12-05
DF_C8_3	C8	1.875		PASS	1	2025-12-05
DF_C8_4	C8	1.875		PASS	1	2025-12-05
DF_C8_5	C8	1.875		PASS	1	2025-12-05
DF_C9_1	C9	0.9375		PASS	1	16/05/2025
DF_C9_2	C9	0.9375		PASS	1	16/05/2025
DF_C9_3	C9	0.9375		PASS	1	16/05/2025
DF_C9_4	C9	0.9375		PASS	1	16/05/2025
DF_C9_5	C9	0.9375		PASS	1	16/05/2025
DF_C9_6	C9	0.9375		PASS	1	14/05/2025
DF_C9_7	C9	0.9375		PASS	1	14/05/2025
DF_C9_8	C9	0.9375		PASS	1	14/05/2025
DF_C9_9	C9	0.9375		PASS	1	14/05/2025
DF_C9_10	C9	0.9375		PASS	1	14/05/2025
DF_C10_1	C10	0.46875		PASS	1	14/05/2025
DF_C10_2	C10	0.46875		PASS	1	14/05/2025
DF_C10_3	C10	0.46875		PASS	0	14/05/2025
DF_C10_4	C10	0.46875		PASS	1	14/05/2025
DF_C10_5	C10	0.46875		PASS	1	14/05/2025
DF_C10_6	C10	0.46875		PASS	1	16/05/2025
DF_C10_7	C10	0.46875		PASS	1	16/05/2025
DF_C10_8	C10	0.46875		PASS	1	16/05/2025
DF_C10_9	C10	0.46875		PASS	1	16/05/2025
DF_C10_10	C10	0.46875		PASS	1	16/05/2025
DF_C11_1	C11	0.234375		PASS	0	22/05/2025
DF_C11_2	C11	0.234375		PASS	0	22/05/2025
DF_C11_3	C11	0.234375		PASS	1	22/05/2025
DF_C11_4	C11	0.234375		PASS	1	22/05/2025
DF_C11_5	C11	0.234375		PASS	0	22/05/2025
DF_C11_6	C11	0.234375		PASS	1	23/05/2025
DF_C11_7	C11	0.234375		PASS	1	23/05/2025
DF_C11_8	C11	0.234375		PASS	1	23/05/2025
DF_C11_9	C11	0.234375		PASS	1	23/05/2025
DF_C11_10	C11	0.234375		PASS	1	23/05/2025
DF_C12_1	C12	0.117188		PASS	1	22/05/2025
DF_C12_2	C12	0.117188		PASS	0	22/05/2025
DF_C12_3	C12	0.117188		PASS	0	22/05/2025
DF_C12_4	C12	0.117188		PASS	0	22/05/2025
DF_C12_5	C12	0.117188		PASS	0	22/05/2025
DF_C12_6	C12	0.117188		PASS	1	23/05/2025
DF_C12_7	C12	0.117188		PASS	1	23/05/2025
DF_C12_8	C12	0.117188		PASS	1	23/05/2025
DF_C12_9	C12	0.117188		PASS	1	23/05/2025
DF_C12_10	C12	0.117188		PASS	0	23/05/2025

## Sheet: Dragonfly_LoD_variable_label
#	Variable	Label	Category
A	ID	Sample ID (Dragonfly testing)
B	C	Sample Concentration ID
C	concentration	Parasitemia (parasites/µL)
D	Run	Test Run Number (Dragonfly)
E	Control	Dragonfly Testing Controls	PASS=valid controls
F	Result	Test Result (Dragonfly)
G	Date	Test Date (Dragonfly)
