# Supplementary material for: Sensitive near point-of-care detection of asymptomatic and submicroscopic Plasmodium falciparum infections in African endemic countries
Source: Nat Commun. 2025 Oct 10;16:8925. doi: 10.1038/s41467-025-64027-4 (PMC12514294; doi:10.1038/s41467-025-64027-4)
Supplement: Supplementary file 7 — Supplementary Data 5 [file 41467_2025_64027_MOESM7_ESM.xlsx]

## Sheet: WB_qPCR_LoD
ID_WB_qPCR	concentration	Result_WB_qPCR
WB_C1_1	6000	1
WB_C1_2	6000	1
WB_C1_3	6000	1
WB_C1_4	6000	1
WB_C1_5	6000	1
WB_C1_6	6000	1
WB_C1_7	6000	1
WB_C1_8	6000	1
WB_C1_9	6000	1
WB_C1_10	6000	1
WB_C2_1	600	1
WB_C2_2	600	1
WB_C2_3	600	1
WB_C2_4	600	1
WB_C2_5	600	1
WB_C2_6	600	1
WB_C2_7	600	1
WB_C2_8	600	1
WB_C2_9	600	1
WB_C2_10	600	1
WB_C3_1	60	1
WB_C3_2	60	1
WB_C3_3	60	1
WB_C3_4	60	1
WB_C3_5	60	1
WB_C3_6	60	1
WB_C3_7	60	1
WB_C3_8	60	1
WB_C3_9	60	1
WB_C3_10	60	1
WB_C4_1	30	1
WB_C4_2	30	1
WB_C4_3	30	1
WB_C4_4	30	1
WB_C4_5	30	1
WB_C4_6	30	1
WB_C4_7	30	1
WB_C4_8	30	1
WB_C4_9	30	1
WB_C4_10	30	1
WB_C5_1	15	1
WB_C5_2	15	1
WB_C5_3	15	1
WB_C5_4	15	1
WB_C5_5	15	1
WB_C5_6	15	1
WB_C5_7	15	1
WB_C5_8	15	1
WB_C5_9	15	1
WB_C5_10	15	1
WB_C6_1	7.5	1
WB_C6_2	7.5	1
WB_C6_3	7.5	1
WB_C6_4	7.5	1
WB_C6_5	7.5	1
WB_C6_6	7.5	1
WB_C6_7	7.5	1
WB_C6_8	7.5	1
WB_C6_9	7.5	1
WB_C6_10	7.5	1
WB_C7_1	3.75	1
WB_C7_2	3.75	1
WB_C7_3	3.75	1
WB_C7_4	3.75	1
WB_C7_5	3.75	1
WB_C7_6	3.75	1
WB_C7_7	3.75	1
WB_C7_8	3.75	1
WB_C7_9	3.75	1
WB_C7_10	3.75	1
WB_C8_1	1.875	1
WB_C8_2	1.875	1
WB_C8_3	1.875	1
WB_C8_4	1.875	1
WB_C8_5	1.875	1
WB_C8_6	1.875	1
WB_C8_7	1.875	1
WB_C8_8	1.875	1
WB_C8_9	1.875	1
WB_C8_10	1.875	1
WB_C9_1	0.9375	1
WB_C9_2	0.9375	1
WB_C9_3	0.9375	1
WB_C9_4	0.9375	1
WB_C9_5	0.9375	1
WB_C9_6	0.9375	1
WB_C9_7	0.9375	1
WB_C9_8	0.9375	1
WB_C9_9	0.9375	1
WB_C9_10	0.9375	1
WB_C10_1	0.46875	1
WB_C10_2	0.46875	1
WB_C10_3	0.46875	1
WB_C10_4	0.46875	1
WB_C10_5	0.46875	1
WB_C10_6	0.46875	1
WB_C10_7	0.46875	1
WB_C10_8	0.46875	1
WB_C10_9	0.46875	1
WB_C10_10	0.46875	1
WB_C11_1	0.234375	1
WB_C11_2	0.234375	0
WB_C11_3	0.234375	1
WB_C11_4	0.234375	1
WB_C11_5	0.234375	1
WB_C11_6	0.234375	1
WB_C11_7	0.234375	1
WB_C11_8	0.234375	0
WB_C11_9	0.234375	1
WB_C11_10	0.234375	1
WB_C12_1	0.117188	0
WB_C12_2	0.117188	0
WB_C12_3	0.117188	1
WB_C12_4	0.117188	1
WB_C12_5	0.117188	0
WB_C12_6	0.117188	0
WB_C12_7	0.117188	1
WB_C12_8	0.117188	0

## Sheet: WB_qPCR_LoD_variable_label
#	Variable	Label	Category
A	ID_DBS_qPCR	Sample ID (Whole blood qPCR LoD)
B	concentration	Parasitemia (parasites/µL)
C	Result_DBS_qPCR	Whole blood qPCR result	1=Positive ; 0=Negative
