# Supplementary material for: Sensitive near point-of-care detection of asymptomatic and submicroscopic Plasmodium falciparum infections in African endemic countries
Source: Nat Commun. 2025 Oct 10;16:8925. doi: 10.1038/s41467-025-64027-4 (PMC12514294; doi:10.1038/s41467-025-64027-4)
Supplement: Supplementary file 8 — Supplementary Data 6 [file 41467_2025_64027_MOESM8_ESM.xlsx]

## Sheet: Clinical_validation
Sample	MRCID	SampleOrigin	Sex	Symptoms	RDT_Brandname	RDT_result	microscopy_result	parasite_species	parasitemia	Controls	Paneltype	Day	DFResult	PCRresult	Ct
1	111002-BS	Gambia	2	0	SD BIOLINE	0	0			PASS	Pan/Pf	2024-03-01	0	0
2	111023-BS	Gambia	1	0	SD BIOLINE	0	0			PASS	Pan/Pf	2024-03-01	0	0
3	111031-BS	Gambia	2	0	SD BIOLINE	0	0			PASS	Pan/Pf	2024-03-01	0	0
4	111034-BS	Gambia	1	0	SD BIOLINE	0	0			PASS	Pan/Pf	2024-03-01	0	0
5	111043-BS	Gambia	2	0	SD BIOLINE	0	0			PASS	Pan/Pf	2024-03-01	0	0
6	111054-BS	Gambia	2	0	SD BIOLINE	0	0			PASS	Pan/Pf	2024-03-01	0	0
7	111056-BS	Gambia	1	0	SD BIOLINE	0	0			PASS	Pan/Pf	2024-03-01	0	0
8	111067-BS	Gambia	2	0	SD BIOLINE	0	0			PASS	Pan/Pf	2024-03-01	0	0
9	111068-BS	Gambia	1	0	SD BIOLINE	0	0			PASS	Pan/Pf	2024-03-01	0	0
10	111071-BS	Gambia	1	0	SD BIOLINE	0	0			PASS	Pan/Pf	2024-03-01	0	0
11	111073-BS	Gambia	1	0	SD BIOLINE	0	0			PASS	Pan/Pf	2024-03-01	0	0
12	111074-BS	Gambia	1	0	SD BIOLINE	0	0			PASS	Pan/Pf	2024-03-01	0	0
13	111080-BS	Gambia	1	0	SD BIOLINE	0	0			PASS	Pan/Pf	2024-03-01	0	0
14	111086-BS	Gambia	1	0	SD BIOLINE	0	0			PASS	Pan/Pf	2024-03-01	0	0
15	111133-BS	Gambia	2	0	SD BIOLINE	0	0			PASS	Pan/Pf	2024-03-01	0	0
16	111153-BS	Gambia	2	0	SD BIOLINE	0	0			PASS	Pan/Pf	2024-03-01	0	0
17	111157-BS	Gambia	1	0	SD BIOLINE	0	0			PASS	Pan/Pf	2024-03-01	0	0
18	111161-BS	Gambia	1	0	SD BIOLINE	0	0			PASS	Pan/Pf	2024-03-01	0	0
19	111162-BS	Gambia	1	0	SD BIOLINE	0	0			PASS	Pan/Pf	2024-03-01	0	0
20	111168-BS	Gambia	2	0	SD BIOLINE	0	0			PASS	Pan/Pf	2024-03-01	0	0
21	111181-BS	Gambia	1	0	SD BIOLINE	0	0			PASS	Pan/Pf	2024-03-01	0	0
22	111184-BS	Gambia	2	0	SD BIOLINE	0	0			PASS	Pan/Pf	2024-03-01	0	0
23	111185-BS	Gambia	2	0	SD BIOLINE	0	0			PASS	Pan/Pf	2024-03-01	0	0
24	111249-BS	Gambia	2	0	SD BIOLINE	0	0			PASS	Pan/Pf	2024-03-01	0	0
25	111251-BS	Gambia	1	0	SD BIOLINE	0	0			PASS	Pan/Pf	2024-03-01	0	0
26	111264-BS	Gambia	1	0	SD BIOLINE	0	0			PASS	Pan/Pf	2024-03-01	0	0
27	111265-BS	Gambia	1	0	SD BIOLINE	0	0			PASS	Pan/Pf	2024-03-01	0	0
28	111267-BS	Gambia	2	0	SD BIOLINE	0	0			PASS	Pan/Pf	2024-03-01	0	0
29	111268-BS	Gambia	1	0	SD BIOLINE	0	0			PASS	Pan/Pf	2024-03-01	0	0
30	111269-BS	Gambia	1	0	SD BIOLINE	1	0			PASS	Pan/Pf	2024-03-01	0	0
31	111271-BS	Gambia	1	0	SD BIOLINE	1	0			PASS	Pan/Pf	2024-03-01	0	0
32	111273-BS	Gambia	1	0	SD BIOLINE	0	0			PASS	Pan/Pf	2024-03-01	0	0
33	111307-BS	Gambia	1	0	SD BIOLINE	0	0			PASS	Pan/Pf	2024-03-01	0	0
34	111308-BS	Gambia	2	0	SD BIOLINE	1	0			PASS	Pan/Pf	2024-03-01	0	0
35	111310-BS	Gambia	2	0	SD BIOLINE	0	0			PASS	Pan/Pf	2024-03-01	0	0
36	111315-BS	Gambia	2	0	SD BIOLINE	0	0			PASS	Pan/Pf	2024-03-01	0	0
37	111316-BS	Gambia	1	0	SD BIOLINE	0	0			PASS	Pan/Pf	2024-03-01	0	0
38	111317-BS	Gambia	2	0	SD BIOLINE	0	0			PASS	Pan/Pf	2024-03-01	0	0
39	111333-BS	Gambia	2	0	SD BIOLINE	0	0			PASS	Pan/Pf	2024-03-01	0	0
40	111336-BS	Gambia	1	0	SD BIOLINE	0	0			PASS	Pan/Pf	2024-03-01	0	0
41	111337-BS	Gambia	2	0	SD BIOLINE	0	0			PASS	Pan/Pf	2024-03-01	0	0
42	111343-BS	Gambia	1	0	SD BIOLINE	0	0			PASS	Pan/Pf	2024-03-01	0	0
43	111346-BS	Gambia	1	0	SD BIOLINE	0	0			PASS	Pan/Pf	2024-03-01	0	0
44	111357-BS	Gambia	1	0	SD BIOLINE	0	0			PASS	Pan/Pf	2024-03-01	0	0
45	111359-BS	Gambia	1	0	SD BIOLINE	0	0			PASS	Pan/Pf	2024-03-01	0	0
46	111408-BS	Gambia	2	0	SD BIOLINE	0	0			PASS	Pan/Pf	2024-03-01	0	0
47	111409-BS	Gambia	1	0	SD BIOLINE	0	0			PASS	Pan/Pf	2024-03-01	0	0
48	111411-BS	Gambia	2	0	SD BIOLINE	0	0			PASS	Pan/Pf	2024-03-01	0	0
49	113001-BS	Gambia	2	0	SD BIOLINE	0	0			PASS	Pan/Pf	2024-03-01	0	0
50	113008-BS	Gambia	2	0	SD BIOLINE	0	0			PASS	Pan/Pf	2024-03-01	0	0
51	113010-BS	Gambia	2	0	SD BIOLINE	0	0			PASS	Pan/Pf	2024-03-01	0	0
52	113011-BS	Gambia	2	0	SD BIOLINE	0	0			PASS	Pan/Pf	2024-03-01	0	0
53	113013-BS	Gambia	2	0	SD BIOLINE	0	0			PASS	Pan/Pf	2024-03-04	0	0
54	113016-BS	Gambia	2	0	SD BIOLINE	0	0			PASS	Pan/Pf	2024-03-04	0	0
55	113018-BS	Gambia	1	0	SD BIOLINE	0	0			PASS	Pan/Pf	2024-03-01	0	0
56	113023-BS	Gambia	2	0	SD BIOLINE	0	0			PASS	Pan/Pf	2024-03-04	0	0
57	113024-BS	Gambia	2	0	SD BIOLINE	0	0			PASS	Pan/Pf	2024-03-01	0	0
58	113025-BS	Gambia	2	0	SD BIOLINE	0	0			PASS	Pan/Pf	2024-03-01	0	0
59	113028-BS	Gambia	2	0	SD BIOLINE	0	0			PASS	Pan/Pf	2024-03-04	0	0
60	113036-BS	Gambia	2	0	SD BIOLINE	0	0			PASS	Pan/Pf	2024-03-01	0	0
61	113039-BS	Gambia	2	0	SD BIOLINE	0	0			PASS	Pan/Pf	2024-03-04	0	0
62	113044-BS	Gambia	1	0	SD BIOLINE	0	0			PASS	Pan/Pf	2024-03-04	0	0
63	113046-BS	Gambia	2	0	SD BIOLINE	0	0			PASS	Pan/Pf	2024-03-04	0	0
64	113050-BS	Gambia	1	0	SD BIOLINE	0	0			PASS	Pan/Pf	2024-03-01	0	0
65	113051-BS	Gambia	2	0	SD BIOLINE	0	0			PASS	Pan/Pf	2024-03-01	0	0
66	113056-BS	Gambia	1	0	SD BIOLINE	0	0			PASS	Pan/Pf	2024-03-04	0	0
67	113058-BS	Gambia	1	0	SD BIOLINE	0	0			PASS	Pan/Pf	2024-03-04	0	0
68	113063-BS	Gambia	1	0	SD BIOLINE	0	0			PASS	Pan/Pf	2024-03-04	0	0
69	113071-BS	Gambia	1	0	SD BIOLINE	0	0			PASS	Pan/Pf	2024-03-01	0	0
70	113072-BS	Gambia	2	0	SD BIOLINE	0	0			PASS	Pan/Pf	2024-03-04	0	0
71	113076-BS	Gambia	2	0	SD BIOLINE	0	0			PASS	Pan/Pf	2024-03-04	0	0
72	113077-BS	Gambia	2	0	SD BIOLINE	0	0			PASS	Pan/Pf	2024-03-04	0	0
73	113079-BS	Gambia	1	0	SD BIOLINE	0	0			PASS	Pan/Pf	2024-03-01	0	0
74	113087-BS	Gambia	2	0	SD BIOLINE	0	0			PASS	Pan/Pf	2024-03-01	0	0
75	113088-BS	Gambia	1	0	SD BIOLINE	0	0			PASS	Pan/Pf	2024-03-04	0	0
76	113091-BS	Gambia	2	0	SD BIOLINE	0	0			PASS	Pan/Pf	2024-03-01	0	0
77	113092-BS	Gambia	1	0	SD BIOLINE	0	0			PASS	Pan/Pf	2024-03-04	0	0
78	113093-BS	Gambia	1	0	SD BIOLINE	0	0			PASS	Pan/Pf	2024-03-04	0	0
79	113094-BS	Gambia	2	0	SD BIOLINE	0	0			PASS	Pan/Pf	2024-03-04	0	0
80	113097-BS	Gambia	1	0	SD BIOLINE	0	0			PASS	Pan/Pf	2024-03-04	0	0
81	113098-BS	Gambia	1	0	SD BIOLINE	0	0			PASS	Pan/Pf	2024-03-01	0	0
82	113112-BS	Gambia	2	0	SD BIOLINE	0	0			PASS	Pan/Pf	2024-03-01	0	0
83	113114-BS	Gambia	2	0	SD BIOLINE	0	0			PASS	Pan/Pf	2024-03-04	0	0
84	113130-BS	Gambia	2	0	SD BIOLINE	0	0			PASS	Pan/Pf	2024-03-04	0	0
85	113135-BS	Gambia	2	0	SD BIOLINE	0	0			PASS	Pan/Pf	2024-03-04	0	0
86	113137-BS	Gambia	1	0	SD BIOLINE	0	0			PASS	Pan/Pf	2024-03-04	0	0
87	113142-BS	Gambia	2	0	SD BIOLINE	0	0			PASS	Pan/Pf	2024-03-01	0	0
88	113143-BS	Gambia	2	0	SD BIOLINE	0	0			PASS	Pan/Pf	2024-03-01	0	0
89	113144-BS	Gambia	1	0	SD BIOLINE	0	0			PASS	Pan/Pf	2024-03-01	0	0
90	113145-BS	Gambia	1	0	SD BIOLINE	0	0			PASS	Pan/Pf	2024-03-01	0	0
91	113150-BS	Gambia	2	0	SD BIOLINE	0	0			PASS	Pan/Pf	2024-03-01	0	0
92	113151-BS	Gambia	1	0	SD BIOLINE	0	0			PASS	Pan/Pf	2024-03-04	0	0
93	113152-BS	Gambia	2	0	SD BIOLINE	0	0			PASS	Pan/Pf	2024-03-04	0	0
94	113156-BS	Gambia	2	0	SD BIOLINE	0	0			PASS	Pan/Pf	2024-03-01	0	0
95	113162-BS	Gambia	2	0	SD BIOLINE	0	0			PASS	Pan/Pf	2024-03-04	0	0
96	113174-BS	Gambia	1	0	SD BIOLINE	0	0			PASS	Pan/Pf	2024-03-04	0	0
97	113175-BS	Gambia	2	0	SD BIOLINE	0	0			PASS	Pan/Pf	2024-03-04	0	0
98	113176-BS	Gambia	1	0	SD BIOLINE	0	0			PASS	Pan/Pf	2024-03-04	0	0
99	113178-BS	Gambia	1	0	SD BIOLINE	0	0			PASS	Pan/Pf	2024-03-01	0	0
100	113180-BS	Gambia	2	0	SD BIOLINE	0	0			PASS	Pan/Pf	2024-03-01	0	0
101	113183-BS	Gambia	2	0	SD BIOLINE	0	0			PASS	Pan/Pf	2024-03-04	0	0
102	113185-BS	Gambia	1	0	SD BIOLINE	0	0			PASS	Pan/Pf	2024-03-01	0	0
103	113186-BS	Gambia	1	0	SD BIOLINE	0	0			PASS	Pan/Pf	2024-03-01	0	0
104	113188-BS	Gambia	1	0	SD BIOLINE	0	0			PASS	Pan/Pf	2024-03-04	0	0
105	113191-BS	Gambia	2	0	SD BIOLINE	0	0			PASS	Pan/Pf	2024-03-01	0	0
106	113194-BS	Gambia	1	0	SD BIOLINE	0	0			PASS	Pan/Pf	2024-03-04	0	0
107	113207-BS	Gambia	2	0	SD BIOLINE	0	0			PASS	Pan/Pf	2024-03-01	0	0
108	113208-BS	Gambia	2	0	SD BIOLINE	0	0			PASS	Pan/Pf	2024-03-01	0	0
109	113213-BS	Gambia	2	0	SD BIOLINE	0	0			PASS	Pan/Pf	2024-03-01	0	0
110	113214-BS	Gambia	1	0	SD BIOLINE	0	0			PASS	Pan/Pf	2024-03-01	0	0
111	113217-BS	Gambia	1	0	SD BIOLINE	0	0			PASS	Pan/Pf	2024-03-01	0	0
112	113221-BS	Gambia	2	0	SD BIOLINE	0	0			PASS	Pan/Pf	2024-03-04	0	0
113	113222-BS	Gambia	1	0	SD BIOLINE	0	0			PASS	Pan/Pf	2024-03-04	0	0
114	113223-BS	Gambia	1	0	SD BIOLINE	0	0			PASS	Pan/Pf	2024-03-04	0	0
115	113224-BS	Gambia	2	0	SD BIOLINE	0	0			PASS	Pan/Pf	2024-03-04	0	0
116	113238-BS	Gambia	1	0	SD BIOLINE	0	0			PASS	Pan/Pf	2024-03-04	0	0
117	113242-BS	Gambia	1	0	SD BIOLINE	0	0			PASS	Pan/Pf	2024-03-04	0	0
118	113245-BS	Gambia	2	0	SD BIOLINE	0	0			PASS	Pan/Pf	2024-03-04	0	0
119	113247-BS	Gambia	2	0	SD BIOLINE	0	0			PASS	Pan/Pf	2024-03-01	0	0
120	113253-BS	Gambia	2	0	SD BIOLINE	0	0			PASS	Pan/Pf	2024-03-01	0	0
121	113261-BS	Gambia	1	0	SD BIOLINE	0	0			PASS	Pan/Pf	2024-03-04	0	0
122	113263-BS	Gambia	2	0	SD BIOLINE	0	0			PASS	Pan/Pf	2024-03-01	0	0
123	113265-BS	Gambia	2	0	SD BIOLINE	0	0			PASS	Pan/Pf	2024-03-04	0	0
124	113266-BS	Gambia	2	0	SD BIOLINE	0	0			PASS	Pan/Pf	2024-03-04	0	0
125	114003-BS	Gambia	2	0	SD BIOLINE	0	0			PASS	Pan/Pf	2024-02-28	0	0
126	114006-BS	Gambia	2	0	SD BIOLINE	0	0			PASS	Pan/Pf	2024-02-28	0	0
127	114008-BS	Gambia	2	0	SD BIOLINE	0	0			PASS	Pan/Pf	2024-02-28	0	0
128	114018-BS	Gambia	2	0	SD BIOLINE	0	0			PASS	Pan/Pf	2024-02-28	0	0
129	114024-BS	Gambia	2	0	SD BIOLINE	0	0			PASS	Pan/Pf	2024-02-28	0	0
130	114027-BS	Gambia	1	0	SD BIOLINE	0	0			PASS	Pan/Pf	2024-02-28	0	0
131	114029-BS	Gambia	1	0	SD BIOLINE	0	0			PASS	Pan/Pf	2024-02-28	0	0
132	114031-BS	Gambia	1	0	SD BIOLINE	0	0			PASS	Pan/Pf	2024-02-28	0	0
133	114035-BS	Gambia	2	0	SD BIOLINE	0	0			PASS	Pan/Pf	2024-02-28	0	0
134	114044-BS	Gambia	1	0	SD BIOLINE	0	0			PASS	Pan/Pf	2024-02-28	0	0
135	114054-BS	Gambia	2	0	SD BIOLINE	0	0			PASS	Pan/Pf	2024-02-28	0	0
136	114063-BS	Gambia	1	0	SD BIOLINE	1	0			PASS	Pan/Pf	2024-02-28	0	0
137	114066-BS	Gambia	2	0	SD BIOLINE	0	0			PASS	Pan/Pf	2024-02-28	0	0
138	114067-BS	Gambia	1	0	SD BIOLINE	0	0			PASS	Pan/Pf	2024-02-28	0	0
139	114074-BS	Gambia	2	0	SD BIOLINE	0	0			PASS	Pan/Pf	2024-02-28	0	0
140	114079-BS	Gambia	1	0	SD BIOLINE	0	0			PASS	Pan/Pf	2024-02-28	0	0
141	114081-BS	Gambia	1	0	SD BIOLINE	0	0			PASS	Pan/Pf	2024-02-28	0	0
142	114083-BS	Gambia	2	0	SD BIOLINE	0	0			PASS	Pan/Pf	2024-02-28	0	0
143	114084-BS	Gambia	2	0	SD BIOLINE	0	0			PASS	Pan/Pf	2024-02-28	0	0
144	114103-BS	Gambia	2	0	SD BIOLINE	0	0			PASS	Pan/Pf	2024-02-28	0	0
145	114116-BS	Gambia	2	0	SD BIOLINE	0	0			PASS	Pan/Pf	2024-02-28	0	0
146	114125-BS	Gambia	2	0	SD BIOLINE	0	0			PASS	Pan/Pf	2024-02-28	0	0
147	114128-BS	Gambia	2	0	SD BIOLINE	0	0			PASS	Pan/Pf	2024-02-28	0	0
148	114135-BS	Gambia	2	0	SD BIOLINE	0	0			PASS	Pan/Pf	2024-02-28	0	0
149	114158-BS	Gambia	2	0	SD BIOLINE	0	0			PASS	Pan/Pf	2024-02-28	0	0
150	114162-BS	Gambia	2	0	SD BIOLINE	0	0			PASS	Pan/Pf	2024-02-28	0	0
151	114164-BS	Gambia	1	0	SD BIOLINE	0	0			PASS	Pan/Pf	2024-02-28	0	0
152	114185-BS	Gambia	1	0	SD BIOLINE	0	0			PASS	Pan/Pf	2024-02-28	0	0
153	114193-BS	Gambia	2	0	SD BIOLINE	0	0			PASS	Pan/Pf	2024-02-28	0	0
154	114196-BS	Gambia	1	0	SD BIOLINE	0	0			PASS	Pan/Pf	2024-02-28	0	0
155	114198-BS	Gambia	2	0	SD BIOLINE	0	0			PASS	Pan/Pf	2024-02-28	0	0
156	114203-BS	Gambia	2	0	SD BIOLINE	0	0			PASS	Pan/Pf	2024-02-28	0	0
157	114211-BS	Gambia	1	0	SD BIOLINE	0	0			PASS	Pan/Pf	2024-02-28	0	0
158	114221-BS	Gambia	2	0	SD BIOLINE	0	0			PASS	Pan/Pf	2024-02-28	0	0
159	114225-BS	Gambia	1	0	SD BIOLINE	0	0			PASS	Pan/Pf	2024-02-28	0	0
160	114235-BS	Gambia	2	0	SD BIOLINE	0	0			PASS	Pan/Pf	2024-02-28	0	0
161	114239-BS	Gambia	1	0	SD BIOLINE	0	0			PASS	Pan/Pf	2024-02-28	0	0
162	114242-BS	Gambia	1	0	SD BIOLINE	0	0			PASS	Pan/Pf	2024-02-28	0	0
163	114243-BS	Gambia	2	0	SD BIOLINE	0	0			PASS	Pan/Pf	2024-02-28	0	0
164	114244-BS	Gambia	2	0	SD BIOLINE	0	0			PASS	Pan/Pf	2024-02-28	0	0
165	114251-BS	Gambia	2	0	SD BIOLINE	0	0			PASS	Pan/Pf	2024-02-28	0	0
166	114256-BS	Gambia	2	0	SD BIOLINE	0	0			PASS	Pan/Pf	2024-02-28	0	0
167	114262-BS	Gambia	2	0	SD BIOLINE	0	0			PASS	Pan/Pf	2024-02-28	0	0
168	114266-BS	Gambia	1	0	SD BIOLINE	0	0			PASS	Pan/Pf	2024-02-28	0	0
169	114279-BS	Gambia	2	0	SD BIOLINE	0	0			PASS	Pan/Pf	2024-02-28	0	0
170	114290-BS	Gambia	1	0	SD BIOLINE	0	0			PASS	Pan/Pf	2024-02-28	0	0
171	114302-BS	Gambia	2	0	SD BIOLINE	0	0			PASS	Pan/Pf	2024-02-28	0	0
172	114304-BS	Gambia	2	0	SD BIOLINE	0	0			PASS	Pan/Pf	2024-02-28	0	0
173	114307-BS	Gambia	2	0	SD BIOLINE	0	0			PASS	Pan/Pf	2024-02-28	0	0
174	114308-BS	Gambia	2	0	SD BIOLINE	0	0			PASS	Pan/Pf	2024-02-28	0	0
175	114311-BS	Gambia	2	0	SD BIOLINE	0	0			PASS	Pan/Pf	2024-02-28	0	0
176	114326-BS	Gambia	2	0	SD BIOLINE	0	0			PASS	Pan/Pf	2024-02-28	0	0
177	114337-BS	Gambia	2	0	SD BIOLINE	0	0			PASS	Pan/Pf	2024-02-28	0	0
178	114342-BS	Gambia	1	0	SD BIOLINE	0	0			PASS	Pan/Pf	2024-02-28	0	0
179	114344-BS	Gambia	1	0	SD BIOLINE	0	0			PASS	Pan/Pf	2024-02-28	0	0
180	114360-BS	Gambia	1	0	SD BIOLINE	0	0			PASS	Pan/Pf	2024-02-28	0	0
181	114383-BS	Gambia	2	0	SD BIOLINE	0	0			PASS	Pan/Pf	2024-02-28	0	0
182	114391-BS	Gambia	2	0	SD BIOLINE	0	0			PASS	Pan/Pf	2024-02-28	0	0
183	114392-BS	Gambia	1	0	SD BIOLINE	0	0			PASS	Pan/Pf	2024-02-28	0	0
184	114394-BS	Gambia	1	0	SD BIOLINE	0	0			PASS	Pan/Pf	2024-02-28	0	0
185	114410-BS	Gambia	2	0	SD BIOLINE	0	0			PASS	Pan/Pf	2024-02-28	0	0
186	114412-BS	Gambia	2	0	SD BIOLINE	0	0			PASS	Pan/Pf	2024-02-28	0	0
187	114417-BS	Gambia	2	0	SD BIOLINE	0	0			PASS	Pan/Pf	2024-02-28	0	0
188	114432-BS	Gambia	1	0	SD BIOLINE	0	0			PASS	Pan/Pf	2024-02-28	0	0
189	114439-BS	Gambia	2	0	SD BIOLINE	0	0			PASS	Pan/Pf	2024-02-28	0	0
190	114448-BS	Gambia	2	0	SD BIOLINE	0	0			PASS	Pan/Pf	2024-02-28	0	0
191	114450-BS	Gambia	2	0	SD BIOLINE	0	0			PASS	Pan/Pf	2024-02-28	0	0
192	114454-BS	Gambia	2	0	SD BIOLINE	0	0			PASS	Pan/Pf	2024-02-28	0	0
193	144001-BS	Gambia	2	0	SD BIOLINE	0	0			PASS	Pan/Pf	2024-03-04	0	0
194	144004-BS	Gambia	2	0	SD BIOLINE	0	0			PASS	Pan/Pf	2024-03-04	0	0
195	144007-BS	Gambia	2	0	SD BIOLINE	0	0			PASS	Pan/Pf	2024-03-04	0	0
196	144008-BS	Gambia	1	0	SD BIOLINE	0	0			PASS	Pan/Pf	2024-03-04	0	0
197	144012-BS	Gambia	2	0	SD BIOLINE	0	0			PASS	Pan/Pf	2024-03-04	0	0
198	144025-BS	Gambia	2	0	SD BIOLINE	0	0			PASS	Pan/Pf	2024-03-04	0	0
199	144027-BS	Gambia	2	0	SD BIOLINE	0	0			PASS	Pan/Pf	2024-03-04	0	0
200	144038-BS	Gambia	1	0	SD BIOLINE	0	0			PASS	Pan/Pf	2024-03-04	0	0
201	144039-BS	Gambia	1	0	SD BIOLINE	0	0			PASS	Pan/Pf	2024-03-04	0	0
202	144040-BS	Gambia	2	0	SD BIOLINE	0	0			PASS	Pan/Pf	2024-03-04	0	0
203	144043-BS	Gambia	1	0	SD BIOLINE	0	0			PASS	Pan/Pf	2024-03-04	0	0
204	144050-BS	Gambia	2	0	SD BIOLINE	0	0			PASS	Pan/Pf	2024-03-04	0	0
205	144051-BS	Gambia	2	0	SD BIOLINE	0	0			PASS	Pan/Pf	2024-03-04	0	0
206	144052-BS	Gambia	1	0	SD BIOLINE	0	0			PASS	Pan/Pf	2024-03-04	0	0
207	144053-BS	Gambia	2	0	SD BIOLINE	0	0			PASS	Pan/Pf	2024-03-04	0	0
208	144056-BS	Gambia	2	0	SD BIOLINE	0	0			PASS	Pan/Pf	2024-03-04	0	0
209	144057-BS	Gambia	2	0	SD BIOLINE	0	0			PASS	Pan/Pf	2024-03-04	0	0
210	144058-BS	Gambia	2	0	SD BIOLINE	0	0			PASS	Pan/Pf	2024-03-04	0	0
211	144065-BS	Gambia	1	0	SD BIOLINE	0	0			PASS	Pan/Pf	2024-03-04	0	0
212	144066-BS	Gambia	1	0	SD BIOLINE	0	0			PASS	Pan/Pf	2024-03-04	0	0
213	144068-BS	Gambia	1	0	SD BIOLINE	0	0			PASS	Pan/Pf	2024-03-04	0	0
214	144069-BS	Gambia	1	0	SD BIOLINE	0	0			PASS	Pan/Pf	2024-03-04	0	0
215	144072-BS	Gambia	2	0	SD BIOLINE	0	0			PASS	Pan/Pf	2024-03-04	0	0
216	144089-BS	Gambia	2	0	SD BIOLINE	0	0			PASS	Pan/Pf	2024-03-04	0	0
217	144090-BS	Gambia	1	0	SD BIOLINE	0	0			PASS	Pan/Pf	2024-03-04	0	0
218	144101-BS	Gambia	1	0	SD BIOLINE	0	0			PASS	Pan/Pf	2024-03-04	0	0
219	144106-BS	Gambia	1	0	SD BIOLINE	0	0			PASS	Pan/Pf	2024-03-04	0	0
220	144109-BS	Gambia	1	0	SD BIOLINE	0	0			PASS	Pan/Pf	2024-03-04	0	0
221	144112-BS	Gambia	2	0	SD BIOLINE	0	0			PASS	Pan/Pf	2024-03-04	0	0
222	144115-BS	Gambia	1	0	SD BIOLINE	0	0			PASS	Pan/Pf	2024-03-04	0	0
223	144117-BS	Gambia	2	0	SD BIOLINE	0	0			PASS	Pan/Pf	2024-03-04	0	0
224	144119-BS	Gambia	2	0	SD BIOLINE	0	0			PASS	Pan/Pf	2024-03-04	0	0
225	144121-BS	Gambia	2	0	SD BIOLINE	0	0			PASS	Pan/Pf	2024-03-04	0	0
226	144123-BS	Gambia	1	0	SD BIOLINE	0	0			PASS	Pan/Pf	2024-03-04	0	0
227	144124-BS	Gambia	2	0	SD BIOLINE	0	0			PASS	Pan/Pf	2024-03-04	0	0
228	144132-BS	Gambia	2	0	SD BIOLINE	0	0			PASS	Pan/Pf	2024-03-04	0	0
229	144133-BS	Gambia	2	0	SD BIOLINE	0	0			PASS	Pan/Pf	2024-03-04	0	0
230	144134-BS	Gambia	2	0	SD BIOLINE	0	0			PASS	Pan/Pf	2024-03-04	0	0
231	144136-BS	Gambia	2	0	SD BIOLINE	0	0			PASS	Pan/Pf	2024-03-04	0	0
232	144141-BS	Gambia	2	0	SD BIOLINE	0	0			PASS	Pan/Pf	2024-03-04	0	0
233	144146-BS	Gambia	1	0	SD BIOLINE	0	0			PASS	Pan/Pf	2024-03-04	0	0
234	144164-BS	Gambia	2	0	SD BIOLINE	0	0			PASS	Pan/Pf	2024-03-04	0	0
235	144166-BS	Gambia	2	0	SD BIOLINE	0	0			PASS	Pan/Pf	2024-03-04	0	0
236	144167-BS	Gambia	1	0	SD BIOLINE	0	0			PASS	Pan/Pf	2024-03-04	0	0
237	144168-BS	Gambia	2	0	SD BIOLINE	0	0			PASS	Pan/Pf	2024-03-04	0	0
238	144174-BS	Gambia	1	0	SD BIOLINE	0	0			PASS	Pan/Pf	2024-03-04	0	0
239	144204-BS	Gambia	2	0	SD BIOLINE	0	0			PASS	Pan/Pf	2024-03-04	0	0
240	144206-BS	Gambia	1	0	SD BIOLINE	0	0			PASS	Pan/Pf	2024-03-04	0	0
241	144209-BS	Gambia	2	0	SD BIOLINE	0	0			PASS	Pan/Pf	2024-03-04	0	0
242	144222-BS	Gambia	2	0	SD BIOLINE	0	0			PASS	Pan/Pf	2024-03-04	0	0
243	144231-BS	Gambia	1	0	SD BIOLINE	0	0			PASS	Pan/Pf	2024-03-04	0	0
244	144249-BS	Gambia	1	0	SD BIOLINE	0	0			PASS	Pan/Pf	2024-03-04	0	0
245	144251-BS	Gambia	2	0	SD BIOLINE	0	0			PASS	Pan/Pf	2024-03-04	0	0
246	144254-BS	Gambia	2	0	SD BIOLINE	0	0			PASS	Pan/Pf	2024-03-04	0	0
247	144260-BS	Gambia	1	0	SD BIOLINE	0	0			PASS	Pan/Pf	2024-03-04	0	0
248	144264-BS	Gambia	2	0	SD BIOLINE	0	0			PASS	Pan/Pf	2024-03-04	0	0
249	144266-BS	Gambia	1	0	SD BIOLINE	0	0			PASS	Pan/Pf	2024-03-04	0	0
250	144268-BS	Gambia	1	0	SD BIOLINE	0	0			PASS	Pan/Pf	2024-03-04	0	0
251	144274-BS	Gambia	1	0	SD BIOLINE	0	0			PASS	Pan/Pf	2024-03-04	0	0
252	144276-BS	Gambia	2	0	SD BIOLINE	0	0			PASS	Pan/Pf	2024-03-04	0	0
253	144281-BS	Gambia	2	0	SD BIOLINE	0	0			PASS	Pan/Pf	2024-03-04	0	0
254	144292-BS	Gambia	1	0	SD BIOLINE	0	0			PASS	Pan/Pf	2024-03-04	0	0
255	144300-BS	Gambia	1	0	SD BIOLINE	0	0			PASS	Pan/Pf	2024-03-04	0	0
256	144302-BS	Gambia	1	0	SD BIOLINE	0	0			PASS	Pan/Pf	2024-03-04	0	0
257	144304-BS	Gambia	1	0	SD BIOLINE	0	0			PASS	Pan/Pf	2024-03-04	0	0
258	144308-BS	Gambia	2	0	SD BIOLINE	0	0			PASS	Pan/Pf	2024-03-04	0	0
259	144309-BS	Gambia	2	0	SD BIOLINE	0	0			PASS	Pan/Pf	2024-03-04	0	0
260	144311-BS	Gambia	1	0	SD BIOLINE	0	0			PASS	Pan/Pf	2024-03-04	0	0
261	144318-BS	Gambia	2	0	SD BIOLINE	0	0			PASS	Pan/Pf	2024-03-04	0	0
262	144322-BS	Gambia	2	0	SD BIOLINE	0	0			PASS	Pan/Pf	2024-03-04	0	0
263	144324-BS	Gambia	2	0	SD BIOLINE	0	0			PASS	Pan/Pf	2024-03-04	0	0
264	144325-BS	Gambia	1	0	SD BIOLINE	0	0			PASS	Pan/Pf	2024-03-04	0	0
265	144326-BS	Gambia	1	0	SD BIOLINE	0	0			PASS	Pan/Pf	2024-03-04	0	0
266	144327-BS	Gambia	1	0	SD BIOLINE	0	0			PASS	Pan/Pf	2024-03-04	0	0
267	144329-BS	Gambia	2	0	SD BIOLINE	0	0			PASS	Pan/Pf	2024-03-04	0	0
268	144330-BS	Gambia	1	0	SD BIOLINE	0	0			PASS	Pan/Pf	2024-03-04	0	0
269	144337-BS	Gambia	1	0	SD BIOLINE	0	0			PASS	Pan/Pf	2024-03-04	0	0
270	144341-BS	Gambia	2	0	SD BIOLINE	0	0			PASS	Pan/Pf	2024-03-04	0	0
271	144342-BS	Gambia	1	0	SD BIOLINE	0	0			PASS	Pan/Pf	2024-03-04	0	0
272	144343-BS	Gambia	1	0	SD BIOLINE	0	0			PASS	Pan/Pf	2024-03-04	0	0
273	144352-BS	Gambia	2	0	SD BIOLINE	0	0			PASS	Pan/Pf	2024-03-04	0	0
274	144356-BS	Gambia	1	0	SD BIOLINE	0	0			PASS	Pan/Pf	2024-03-04	0	0
275	144358-BS	Gambia	2	0	SD BIOLINE	0	0			PASS	Pan/Pf	2024-03-04	0	0
276	144361-BS	Gambia	1	0	SD BIOLINE	0	0			PASS	Pan/Pf	2024-03-04	0	0
277	144362-BS	Gambia	1	0	SD BIOLINE	0	0			PASS	Pan/Pf	2024-03-04	0	0
278	144365-BS	Gambia	1	0	SD BIOLINE	0	0			PASS	Pan/Pf	2024-03-04	0	0
279	144373-BS	Gambia	1	0	SD BIOLINE	0	0			PASS	Pan/Pf	2024-03-04	0	0
280	144375-BS	Gambia	2	0	SD BIOLINE	0	0			PASS	Pan/Pf	2024-03-04	0	0
281	144376-BS	Gambia	2	0	SD BIOLINE	0	0			PASS	Pan/Pf	2024-03-04	0	0
282	B1	Burkina_1	2	1	ADVDX	1	1	1	149	PASS	Pan/Pf	2024-05-14	1	1	33.21
283	B10	Burkina_1	1	1	SD BIOLINE	1	1	1	1277	PASS	Pan/Pf	2024-05-13	1	1	29.09
284	B101001	Burkina_2	1	0	ADVDX	0	0			PASS	Pan/Pf	2024-05-16	0	0
285	B101002	Burkina_2	1	0	ADVDX	0	1	1	56	PASS	Pan/Pf	2024-10-01	0	1	38.1526
286	B101003	Burkina_2	1	0	ADVDX	0	0			PASS	Pan/Pf	2024-05-16	0	0
287	B101004	Burkina_2	1	0	ADVDX	0	0			PASS	Pan/Pf	2024-10-08	0	0
288	B101005	Burkina_2	1	1	ADVDX	0	0			PASS	Pan/Pf	2024-05-16	0	0
289	B101006	Burkina_2	1	0	ADVDX	0	0			PASS	Pan/Pf	2024-05-16	0	0
290	B101007	Burkina_2	1	0	ADVDX	1	1	1	605	PASS	Pan/Pf	2024-10-01	0	1	31.0765
291	B101008	Burkina_2	1	0	ADVDX	0	0			PASS	Pan/Pf	2024-05-16	0	0
292	B101009	Burkina_2	2	0	ADVDX	0	0			PASS	Pan/Pf	2024-10-08	0	0
293	B101010	Burkina_2	1	0	ADVDX	0	0			PASS	Pan/Pf	2024-05-16	0	0
294	B101011	Burkina_2	2	0	ADVDX	0	0			PASS	Pan/Pf	2024-05-16	0	0
295	B101012	Burkina_2	2	0	ADVDX	0	0			PASS	Pan/Pf	2024-05-16	0	0
296	B101013	Burkina_2	2	0	ADVDX	0	0			PASS	Pan/Pf	2024-10-09	0	0
297	B101014	Burkina_2	2	0	ADVDX	0	0			PASS	Pan/Pf	2024-05-16	0	0
298	B101015	Burkina_2	2	0	ADVDX	0	0			PASS	Pan/Pf	2024-05-16	0	0
299	B101016	Burkina_2	2	0	ADVDX	0	0			PASS	Pan/Pf	2024-05-16	0	0
300	B101017	Burkina_2	1	0	ADVDX	1	1	1	2468	PASS	Pan/Pf	2024-05-16	1	1	31.3883
301	B101018	Burkina_2	2	0	ADVDX	0	0			PASS	Pan/Pf	2024-10-09	1	1	38.8506
302	B101019	Burkina_2	1	0	ADVDX	0	0			PASS	Pan/Pf	2024-05-16	0	0
303	B101020	Burkina_2	2	0	ADVDX	0	0			PASS	Pan/Pf	2024-05-16	0	0
304	B101021	Burkina_2	1	0	ADVDX	1	1	1	1896	PASS	Pan/Pf	2024-05-16	1	1	34.8792
305	B101022	Burkina_2	2	0	ADVDX	0	0			PASS	Pan/Pf	2024-05-16	0	0
306	B101023	Burkina_2	1	0	ADVDX	0	0			PASS	Pan/Pf	2024-05-16	0	0
307	B101024	Burkina_2	2	0	ADVDX	0	0			PASS	Pan/Pf	2024-05-17	0	0
308	B101025	Burkina_2	1	0	ADVDX	0	0			PASS	Pan/Pf	2024-05-17	0	0
309	B101026	Burkina_2	2	0	ADVDX	0	0			PASS	Pan/Pf	2024-05-17	0	0
310	B101027	Burkina_2	2	0	ADVDX	0	0			PASS	Pan/Pf	2024-05-17	0	0
311	B101028	Burkina_2	2	0	ADVDX	1	1	1	983	PASS	Pan/Pf	2024-05-17	1	1	32.6949
312	B101029	Burkina_2	1	0	ADVDX	0	1	1	47	PASS	Pan/Pf	2024-05-17	1	1	34.1648
313	B101030	Burkina_2	2	0	ADVDX	0	0			PASS	Pan/Pf	2024-05-17	0	0
314	B101031	Burkina_2	2	0	ADVDX	0	0			PASS	Pan/Pf	2024-05-17	0	0
315	B101032	Burkina_2	2	0	ADVDX	0	0			PASS	Pan/Pf	2024-05-17	0	0
316	B101033	Burkina_2	2	0	ADVDX	0	0			PASS	Pan/Pf	2024-05-17	0	0
317	B101034	Burkina_2	2	0	ADVDX	0	0			PASS	Pan/Pf	2024-05-17	1	1	39.7804
318	B101035	Burkina_2	2	0	ADVDX	0	0			PASS	Pan/Pf	2024-05-17	0	0
319	B101036	Burkina_2	2	0	ADVDX	0	0			PASS	Pan/Pf	2024-05-17	0	0
320	B101037	Burkina_2	2	0	ADVDX	0	0			PASS	Pan/Pf	2024-05-17	0	0
321	B101038	Burkina_2	2	1	ADVDX	0	0			PASS	Pan/Pf	2024-10-08	0	0
322	B101039	Burkina_2	2	0	ADVDX	1	1	1	6000	PASS	Pan/Pf	2024-05-17	1	1	23.1034
323	B101040	Burkina_2	2	0	ADVDX	0	0			PASS	Pan/Pf	2024-10-08	0	0
324	B101041	Burkina_2	1	0	ADVDX	1	0			PASS	Pan/Pf	2024-05-17	0	0
325	B101042	Burkina_2	1	0	ADVDX	0	0			PASS	Pan/Pf	2024-05-17	0	0
326	B101043	Burkina_2	2	0	ADVDX	0	0			PASS	Pan/Pf	2024-05-17	0	0
327	B101044	Burkina_2	1	0	ADVDX	0	0			PASS	Pan/Pf	2024-05-17	1	1	33.7135
328	B101045	Burkina_2	1	0	ADVDX	0	1	1	40	PASS	Pan/Pf	2024-10-01	0	0
329	B101046	Burkina_2	2	0	ADVDX	0	0			PASS	Pan/Pf	2024-05-20	0	0
330	B101047	Burkina_2	2	0	ADVDX	0	0			PASS	Pan/Pf	2024-05-20	0	0
331	B101048	Burkina_2	2	0	ADVDX	0	0			PASS	Pan/Pf	2024-05-20	0	0
332	B101049	Burkina_2	2	0	ADVDX	0	0			PASS	Pan/Pf	2024-05-20	0	0
333	B101050	Burkina_2	2	0	ADVDX	0	0			PASS	Pan/Pf	2024-05-20	0	0
334	B101051	Burkina_2	2	0	ADVDX	0	0			PASS	Pan/Pf	2024-05-20	0	0
335	B101052	Burkina_2	2	0	ADVDX	0	0			PASS	Pan/Pf	2024-05-20	0	0
336	B101053	Burkina_2	2	0	ADVDX	0	1	1	104	PASS	Pan/Pf	2024-05-20	1	1	37.0031
337	B101054	Burkina_2	2	0	ADVDX	0	0			PASS	Pan/Pf	2024-05-20	1	1	39.077
338	B101055	Burkina_2	1	0	ADVDX	0	1	1,3	909	PASS	Pan/Pf	2024-05-20	1	1	38.3009
339	B101056	Burkina_2	1	0	ADVDX	0	1	1	96	PASS	Pan/Pf	2024-05-20	1	1	37.388
340	B101057	Burkina_2	1	0	ADVDX	1	0			PASS	Pan/Pf	2024-05-20	0	0
341	B101058	Burkina_2	2	0	ADVDX	0	0			PASS	Pan/Pf	2024-05-20	0	0
342	B101059	Burkina_2	2	0	ADVDX	0	0			PASS	Pan/Pf	2024-05-20	0	0
343	B101061	Burkina_2	2	0	ADVDX	0	0			PASS	Pan/Pf	2024-05-20	0	0
344	B101063	Burkina_2	1	0	ADVDX	0	0			PASS	Pan/Pf	2024-05-20	0	0
345	B101064	Burkina_2	2	0	ADVDX	0	0			PASS	Pan/Pf	2024-05-20	0	0
346	B101065	Burkina_2	1	0	ADVDX	1	1	1	127	PASS	Pan/Pf	2024-05-20	1	1	34.0241
347	B101066	Burkina_2	2	0	ADVDX	0	0			PASS	Pan/Pf	2024-05-20	0	0
348	B101067	Burkina_2	2	0	ADVDX	0	0			PASS	Pan/Pf	2024-05-20	0	0
349	B101068	Burkina_2	2	0	ADVDX	0	0			PASS	Pan/Pf	2024-05-20	0	0
350	B101069	Burkina_2	2	0	ADVDX	0	0			PASS	Pan/Pf	2024-05-21	0	0
351	B101070	Burkina_2	2	0	ADVDX	0	0			PASS	Pan/Pf	2024-10-08	1	1	39.3648
352	B101071	Burkina_2	1	0	ADVDX	0	1	1	56	PASS	Pan/Pf	2024-10-01	1	1	37.1953
353	B101072	Burkina_2	2	0	ADVDX	0	0			PASS	Pan/Pf	2024-05-21	0	0
354	B101073	Burkina_2	2	0	ADVDX	0	0			PASS	Pan/Pf	2024-05-21	0	0
355	B101074	Burkina_2	1	0	ADVDX	0	0			PASS	Pan/Pf	2024-05-21	0	0
356	B101075	Burkina_2	1	0	ADVDX	1	1	1	3040	PASS	Pan/Pf	2024-10-01	0	1	28.248
357	B101076	Burkina_2	2	0	ADVDX	1	0			PASS	Pan/Pf	2024-05-21	0	0
358	B101077	Burkina_2	2	0	ADVDX	1	1	1	4166	PASS	Pan/Pf	2024-05-21	1	1	27.5714
359	B101078	Burkina_2	2	0	ADVDX	0	0			PASS	Pan/Pf	2024-05-21	0	0
360	B101079	Burkina_2	2	1	ADVDX	1	1	1	34839	PASS	Pan/Pf	2024-05-21	1	1	27.3512
361	B101080	Burkina_2	2	0	ADVDX	0	1	1	40	PASS	Pan/Pf	2024-05-21	1	1	37.2728
362	B101081	Burkina_2	2	0	ADVDX	1	1	1	56	PASS	Pan/Pf	2024-05-21	1	1	37.2741
363	B101082	Burkina_2	2	0	ADVDX	0	0			PASS	Pan/Pf	2024-05-21	0	0
364	B101083	Burkina_2	2	0	ADVDX	0	0			PASS	Pan/Pf	2024-05-21	0	0
365	B101084	Burkina_2	1	0	ADVDX	0	0			PASS	Pan/Pf	2024-05-21	0	0
366	B101085	Burkina_2	2	0	ADVDX	0	0			PASS	Pan/Pf	2024-05-21	0	0
367	B101086	Burkina_2	1	0	ADVDX	0	0			PASS	Pan/Pf	2024-05-21	0	0
368	B101087	Burkina_2	2	0	ADVDX	0	0			PASS	Pan/Pf	2024-05-21	1	1	38.0185
369	B101088	Burkina_2	1	0	ADVDX	1	1	1	119	PASS	Pan/Pf	2024-05-21	1	1	33.7961
370	B101089	Burkina_2	1	0	ADVDX	1	1	1	679	PASS	Pan/Pf	2024-05-21	1	1	33.8389
371	B101090	Burkina_2	2	0	ADVDX	0	0			PASS	Pan/Pf	2024-05-21	1	1	37.2512
372	B101091	Burkina_2	2	0	ADVDX	0	1	1	88	PASS	Pan/Pf	2024-05-21	1	1	36.668
373	B101093	Burkina_2	2	0	ADVDX	0	0			PASS	Pan/Pf	2024-05-21	0	0
374	B101094	Burkina_2	1	0	ADVDX	0	0			PASS	Pan/Pf	2024-05-21	0	0
375	B101095	Burkina_2	2	0	ADVDX	0	0			PASS	Pan/Pf	2024-05-21	0	0
376	B101096	Burkina_2	2	1	ADVDX	0	0			PASS	Pan/Pf	2024-05-21	1	1	34.6392
377	B101097	Burkina_2	2	1	ADVDX	0	0			PASS	Pan/Pf	2024-05-21	0	0
378	B101098	Burkina_2	2	0	ADVDX	0	0			PASS	Pan/Pf	2024-05-21	0	0
379	B101099	Burkina_2	2	0	ADVDX	0	1	1	600	PASS	Pan/Pf	2024-05-21	1	1	32.2224
380	B101100	Burkina_2	1	0	ADVDX	0	0			PASS	Pan/Pf	2024-05-21	0	0
381	B101101	Burkina_2	1	0	ADVDX	0	0			PASS	Pan/Pf	2024-05-21	0	0
382	B101102	Burkina_2	2	0	ADVDX	0	0			PASS	Pan/Pf	2024-05-21	0	0
383	B101103	Burkina_2	2	1	ADVDX	0	0			PASS	Pan/Pf	2024-05-21	0	0
384	B101104	Burkina_2	1	0	ADVDX	0	0			PASS	Pan/Pf	2024-05-21	0	0
385	B101106	Burkina_2	1	0	ADVDX	1	1	1	5411	PASS	Pan/Pf	2024-05-21	1	1	27.912
386	B101107	Burkina_2	1	1	ADVDX	0	0			PASS	Pan/Pf	2024-05-21	0	0
387	B101108	Burkina_2	2	0	ADVDX	0	0			PASS	Pan/Pf	2024-05-21	0	0
388	B101109	Burkina_2	2	1	ADVDX	0	0			PASS	Pan/Pf	2024-05-21	0	0
389	B101110	Burkina_2	2	0	ADVDX	0	0			PASS	Pan/Pf	2024-05-21	0	0
390	B101111	Burkina_2	2	0	ADVDX	0	0			PASS	Pan/Pf	2024-05-21	1	1	36.2485
391	B101112	Burkina_2	2	0	ADVDX	0	0			PASS	Pan/Pf	2024-05-22	1	1	38.8757
392	B101113	Burkina_2	2	0	ADVDX	0	0			PASS	Pan/Pf	2024-05-22	0	0
393	B101114	Burkina_2	2	0	ADVDX	0	0			PASS	Pan/Pf	2024-10-08	0	1	38.8248
394	B102001	Burkina_2	2	0	ADVDX	0	0			PASS	Pan/Pf	2024-05-21	1	1	38.4946
395	B102002	Burkina_2	2	0	ADVDX	0	1	3	280	PASS	Pan/Pf	2024-05-21	1	1	36.3094
396	B102003	Burkina_2	1	0	ADVDX	0	0			PASS	Pan/Pf	2024-05-21	0	0
397	B102004	Burkina_2	1	0	ADVDX	0	0			PASS	Pan/Pf	2024-05-21	0	0
398	B102005	Burkina_2	1	0	ADVDX	1	1	1	208	PASS	Pan/Pf	2024-05-21	1	1	32.4504
399	B102006	Burkina_2	1	0	ADVDX	0	0			PASS	Pan/Pf	2024-05-21	0	0
400	B102007	Burkina_2	2	0	ADVDX	1	1	1	533	PASS	Pan/Pf	2024-10-01	1	1	31.3786
401	B102008	Burkina_2	2	0	ADVDX	1	1	1	757	PASS	Pan/Pf	2024-05-21	1	1	31.3841
402	B102009	Burkina_2	2	0	ADVDX	0	0			PASS	Pan/Pf	2024-10-08	0	0
403	B102010	Burkina_2	2	0	ADVDX	1	1	1,3	229	PASS	Pan/Pf	2024-10-01	1	1	32.0417
404	B102011	Burkina_2	2	0	ADVDX	1	1	1,3	359	PASS	Pan/Pf	2024-05-21	1	1	31.1176
405	B102012	Burkina_2	1	0	ADVDX	0	0			PASS	Pan/Pf	2024-05-21	0	0
406	B102013	Burkina_2	2	0	ADVDX	0	0			PASS	Pan/Pf	2024-05-21	1	1	39.8242
407	B102014	Burkina_2	1	0	ADVDX	0	0			PASS	Pan/Pf	2024-05-21	0	0
408	B102015	Burkina_2	2	0	ADVDX	1	0			PASS	Pan/Pf	2024-05-21	1	1	38.6269
409	B102016	Burkina_2	2	0	ADVDX	0	0			PASS	Pan/Pf	2024-05-21	0	0
410	B102017	Burkina_2	1	0	ADVDX	0	0			PASS	Pan/Pf	2024-05-21	0	0
411	B102018	Burkina_2	1	0	ADVDX	1	1	1,3	615	PASS	Pan/Pf	2024-05-21	1	1	35.0687
412	B102019	Burkina_2	1	0	ADVDX	0	0			PASS	Pan/Pf	2024-05-21	0	0
413	B102020	Burkina_2	2	0	ADVDX	0	0			PASS	Pan/Pf	2024-05-21	0	0
414	B102021	Burkina_2	1	0	ADVDX	1	1	1	56	PASS	Pan/Pf	2024-05-21	1	1	37.0337
415	B102022	Burkina_2	2	0	ADVDX	0	0			PASS	Pan/Pf	2024-05-21	0	0
416	B102023	Burkina_2	2	1	ADVDX	0	0			PASS	Pan/Pf	2024-05-21	0	0
417	B102024	Burkina_2	1	0	ADVDX	1	1	1	158	PASS	Pan/Pf	2024-05-22	1	1	32.3697
418	B102025	Burkina_2	2	0	ADVDX	0	1	1	32	PASS	Pan/Pf	2024-05-22	1	1	37.288
419	B102026	Burkina_2	1	0	ADVDX	0	0			PASS	Pan/Pf	2024-05-22	0	0
420	B102027	Burkina_2	2	0	ADVDX	0	0			PASS	Pan/Pf	2024-05-22	0	0
421	B102028	Burkina_2	2	0	ADVDX	0	1	1	128	PASS	Pan/Pf	2024-05-22	1	1	35.2981
422	B102030	Burkina_2	1	0	ADVDX	0	0			PASS	Pan/Pf	2024-10-10	1	1	39.2242
423	B102031	Burkina_2	2	0	ADVDX	0	0			PASS	Pan/Pf	2024-05-22	0	0
424	B102032	Burkina_2	1	0	ADVDX	0	0			PASS	Pan/Pf	2024-05-22	0	0
425	B102033	Burkina_2	2	0	ADVDX	0	0			PASS	Pan/Pf	2024-05-22	0	0
426	B102034	Burkina_2	2	0	ADVDX	1	1	1	174	PASS	Pan/Pf	2024-05-22	1	1	34.2667
427	B102035	Burkina_2	2	1	ADVDX	1	1	1	482	PASS	Pan/Pf	2024-05-22	1	1	32.8135
428	B102036	Burkina_2	2	0	ADVDX	1	1	1	4269	PASS	Pan/Pf	2024-05-22	1	1	29.0147
429	B103001	Burkina_2	1	0	ADVDX	0	0			PASS	Pan/Pf	2024-05-23	1	1	37.1304
430	B103002	Burkina_2	1	0	ADVDX	0	0			PASS	Pan/Pf	2024-10-11	1	1	39.6671
431	B103003	Burkina_2	1	0	ADVDX	0	0			PASS	Pan/Pf	2024-05-23	0	0
432	B103004	Burkina_2	2	0	ADVDX	0	1	1	40	PASS	Pan/Pf	2024-10-01	1	0
433	B103005	Burkina_2	1	0	ADVDX	1	1	1,3	625	PASS	Pan/Pf	2024-05-23	1	1	30.4075
434	B103006	Burkina_2	2	0	ADVDX	1	1	1	403	PASS	Pan/Pf	2024-05-23	1	1	30.597
435	B103007	Burkina_2	1	0	ADVDX	0	0			PASS	Pan/Pf	2024-05-23	0	0
436	B103008	Burkina_2	2	0	ADVDX	0	0			PASS	Pan/Pf	2024-05-23	1	1	37.4797
437	B103009	Burkina_2	2	0	ADVDX	1	1	1	152	PASS	Pan/Pf	2024-05-23	1	1	36.6275
438	B103010	Burkina_2	1	0	ADVDX	0	0			PASS	Pan/Pf	2024-05-23	0	0
439	B103011	Burkina_2	1	0	ADVDX	1	1	1	796	PASS	Pan/Pf	2024-05-23	1	1	30.4909
440	B103012	Burkina_2	1	0	ADVDX	1	1	1	104	PASS	Pan/Pf	2024-05-23	1	1	31.7479
441	B103013	Burkina_2	1	0	ADVDX	1	1	1	615	PASS	Pan/Pf	2024-05-23	1	1	38.3624
442	B103014	Burkina_2	2	0	ADVDX	0	0			PASS	Pan/Pf	2024-05-23	0	0
443	B103015	Burkina_2	1	0	ADVDX	0	0			PASS	Pan/Pf	2024-05-23	0	0
444	B103016	Burkina_2	2	0	ADVDX	0	0			PASS	Pan/Pf	2024-05-23	0	0
445	B103017	Burkina_2	2	0	ADVDX	0	0			PASS	Pan/Pf	2024-05-23	0	0
446	B103018	Burkina_2	2	0	ADVDX	1	1	1	645	PASS	Pan/Pf	2024-05-23	1	1	30.6205
447	B103019	Burkina_2	1	0	ADVDX	1	1	1	6776	PASS	Pan/Pf	2024-05-23	1	1	26.2197
448	B104001	Burkina_2	1	0	ADVDX	0	0			PASS	Pan/Pf	2024-05-23	0	0
449	B104002	Burkina_2	2	0	ADVDX	0	0			PASS	Pan/Pf	2024-10-08	1	0
450	B104003	Burkina_2	1	0	ADVDX	0	0			PASS	Pan/Pf	2024-05-23	0	0
451	B104004	Burkina_2	2	0	ADVDX	0	0			PASS	Pan/Pf	2024-05-23	0	0
452	B104005	Burkina_2	2	1	ADVDX	1	1	1	816	PASS	Pan/Pf	2024-05-23	1	1	30.8945
453	B104006	Burkina_2	2	0	ADVDX	0	0			PASS	Pan/Pf	2024-10-11	1	0
454	B104007	Burkina_2	2	1	ADVDX	0	0			PASS	Pan/Pf	2024-10-11	1	0
455	B104008	Burkina_2	2	1	ADVDX	0	0			PASS	Pan/Pf	2024-05-23	0	0
456	B104009	Burkina_2	2	0	ADVDX	0	0			PASS	Pan/Pf	2024-05-23	0	0
457	B104010	Burkina_2	1	0	ADVDX	0	0			PASS	Pan/Pf	2024-10-11	1	0
458	B104011	Burkina_2	1	0	ADVDX	0	0			PASS	Pan/Pf	2024-10-09	0	0
459	B104012	Burkina_2	2	0	ADVDX	0	0			PASS	Pan/Pf	2024-05-23	0	0
460	B104013	Burkina_2	1	0	ADVDX	1	1	1	111	PASS	Pan/Pf	2024-10-01	1	1	33.0533
461	B104014	Burkina_2	2	0	ADVDX	1	1	1	778	PASS	Pan/Pf	2024-10-01	1	1	31.3121
462	B104015	Burkina_2	1	1	ADVDX	1	1	1	850	PASS	Pan/Pf	2024-05-23	1	1	31.0612
463	B104016	Burkina_2	2	1	ADVDX	0	1	1	32	PASS	Pan/Pf	2024-10-11	1	0
464	B104017	Burkina_2	1	1	ADVDX	0	0			PASS	Pan/Pf	2024-05-23	0	0
465	B104018	Burkina_2	1	0	ADVDX	0	0			PASS	Pan/Pf	2024-05-23	0	0
466	B104019	Burkina_2	1	0	ADVDX	0	0			PASS	Pan/Pf	2024-05-23	0	0
467	B104020	Burkina_2	2	0	ADVDX	1	1	1	32	PASS	Pan/Pf	2024-05-23	1	1	33.5637
468	B104021	Burkina_2	2	0	ADVDX	0	0			PASS	Pan/Pf	2024-05-23	0	0
469	B104022	Burkina_2	1	0	ADVDX	1	1	1	96	PASS	Pan/Pf	2024-05-23	1	1	34.9155
470	B104023	Burkina_2	2	0	ADVDX	0	0			PASS	Pan/Pf	2024-05-23	0	0
471	B104025	Burkina_2	1	0	ADVDX	0	1	1,3	71	PASS	Pan/Pf	2024-10-01	0	1	35.7309
472	B104026	Burkina_2	2	0	ADVDX	0	0			PASS	Pan/Pf	2024-05-23	0	0
473	B104027	Burkina_2	1	0	ADVDX	0	0			PASS	Pan/Pf	2024-05-23	0	0
474	B104028	Burkina_2	2	0	ADVDX	0	0			PASS	Pan/Pf	2024-05-23	0	0
475	B104029	Burkina_2	2	1	ADVDX	0	0			PASS	Pan/Pf	2024-05-23	0	0
476	B104030	Burkina_2	2	0	ADVDX	0	0			PASS	Pan/Pf	2024-05-23	1	1	32.8695
477	B104031	Burkina_2	2	0	ADVDX	0	0			PASS	Pan/Pf	2024-05-24	0	0
478	B104032	Burkina_2	2	0	ADVDX	0	0			PASS	Pan/Pf	2024-10-09	0	0
479	B104033	Burkina_2	1	0	ADVDX	1	1	1	1691	PASS	Pan/Pf	2024-05-24	1	1	30.9514
480	B104034	Burkina_2	1	0	ADVDX	1	1	1	327	PASS	Pan/Pf	2024-05-24	1	1	31.6285
481	B104035	Burkina_2	2	0	ADVDX	0	0			PASS	Pan/Pf	2024-05-24	0	0
482	B104036	Burkina_2	1	0	ADVDX	0	0			PASS	Pan/Pf	2024-10-11	0	0
483	B104037	Burkina_2	2	0	ADVDX	0	0			PASS	Pan/Pf	2024-05-24	0	0
484	B104038	Burkina_2	1	0	ADVDX	0	0			PASS	Pan/Pf	2024-05-24	0	0
485	B104039	Burkina_2	2	0	ADVDX	1	1	1	152	PASS	Pan/Pf	2024-05-24	1	1	34.3896
486	B104040	Burkina_2	1	0	ADVDX	0	0			PASS	Pan/Pf	2024-10-11	1	0
487	B104041	Burkina_2	1	0	ADVDX	0	0			PASS	Pan/Pf	2024-05-24	0	0
488	B104042	Burkina_2	2	0	ADVDX	0	0			PASS	Pan/Pf	2024-05-24	0	0
489	B104043	Burkina_2	2	0	ADVDX	0	0			PASS	Pan/Pf	2024-05-24	1	1	40.2083
490	B104044	Burkina_2	2	0	ADVDX	0	0			PASS	Pan/Pf	2024-05-24	0	0
491	B104046	Burkina_2	2	0	ADVDX	0	0			PASS	Pan/Pf	2024-05-24	0	0
492	B104047	Burkina_2	2	0	ADVDX	0	0			PASS	Pan/Pf	2024-05-24	0	0
493	B104048	Burkina_2	2	0	ADVDX	0	0			PASS	Pan/Pf	2024-05-24	0	0
494	B104049	Burkina_2	1	0	ADVDX	0	0			PASS	Pan/Pf	2024-05-24	0	0
495	B104050	Burkina_2	1	0	ADVDX	0	1	1	56	PASS	Pan/Pf	2024-05-24	1	1	36.3774
496	B104051	Burkina_2	1	0	ADVDX	0	0			PASS	Pan/Pf	2024-05-24	0	0
497	B104052	Burkina_2	2	0	ADVDX	0	0			PASS	Pan/Pf	2024-05-24	1	1	37.2375
498	B104053	Burkina_2	1	0	ADVDX	0	0			PASS	Pan/Pf	2024-05-24	1	1	39.1364
499	B105001	Burkina_2	2	0	ADVDX	0	0			PASS	Pan/Pf	2024-05-29	0	0
500	B105002	Burkina_2	1	0	ADVDX	0	0			PASS	Pan/Pf	2024-05-29	1	1	36.8749
501	B105003	Burkina_2	2	0	ADVDX	0	0			PASS	Pan/Pf	2024-10-11	1	0
502	B105004	Burkina_2	2	0	ADVDX	0	1	1	112	PASS	Pan/Pf	2024-05-29	1	1	36.2511
503	B105005	Burkina_2	1	0	ADVDX	1	1	1	1568	PASS	Pan/Pf	2024-05-29	1	1	31.7138
504	B105006	Burkina_2	2	0	ADVDX	1	1	1	569	PASS	Pan/Pf	2024-05-29	1	1	30.9234
505	B105007	Burkina_2	1	0	ADVDX	1	0			PASS	Pan/Pf	2024-05-29	1	1	38.185
506	B105008	Burkina_2	1	0	ADVDX	0	0			PASS	Pan/Pf	2024-10-11	1	0
507	B105011	Burkina_2	2	0	ADVDX	1	1	1,3	4952	PASS	Pan/Pf	2024-05-29	1	1	29.4207
508	B105012	Burkina_2	1	0	ADVDX	0	0			PASS	Pan/Pf	2024-05-29	0	0
509	B105013	Burkina_2	1	1	ADVDX	1	1	1	87	PASS	Pan/Pf	2024-05-29	1	1	34.7148
510	B105014	Burkina_2	2	0	ADVDX	0	1	1	7226	PASS	Pan/Pf	2024-05-29	1	1	29.4185
511	B105015	Burkina_2	2	0	ADVDX	0	0			PASS	Pan/Pf	2024-05-29	0	0
512	B105016	Burkina_2	1	0	ADVDX	0	0			PASS	Pan/Pf	2024-05-29	0	0
513	B105017	Burkina_2	2	0	ADVDX	1	1	1	614	PASS	Pan/Pf	2024-05-29	1	1	32.3624
514	B105018	Burkina_2	2	0	ADVDX	0	0			PASS	Pan/Pf	2024-05-29	0	0
515	B105019	Burkina_2	2	0	ADVDX	1	1	1	2220	PASS	Pan/Pf	2024-05-29	1	1	30.5901
516	B105020	Burkina_2	1	0	ADVDX	1	1	1	1488	PASS	Pan/Pf	2024-05-29	1	1	29.5372
517	B105021	Burkina_2	2	0	ADVDX	0	0			PASS	Pan/Pf	2024-05-29	1	1	38.8564
518	B105022	Burkina_2	1	0	ADVDX	1	1	1	276	PASS	Pan/Pf	2024-05-29	1	1	31.1523
519	B105023	Burkina_2	1	0	ADVDX	1	1	1	12868	PASS	Pan/Pf	2024-05-29	1	1	26.9042
520	B105024	Burkina_2	1	0	ADVDX	0	0			PASS	Pan/Pf	2024-05-29	1	1	27.6902
521	B105025	Burkina_2	1	0	ADVDX	0	0			PASS	Pan/Pf	2024-10-09	0	0
522	B105026	Burkina_2	1	0	ADVDX	0	0			PASS	Pan/Pf	2024-05-29	0	0
523	B105027	Burkina_2	1	0	ADVDX	0	0			PASS	Pan/Pf	2024-05-29	1	1	32.409
524	B105028	Burkina_2	2	0	ADVDX	0	0			PASS	Pan/Pf	2024-10-09	0	0
525	B105030	Burkina_2	1	0	ADVDX	0	0			PASS	Pan/Pf	2024-10-09	0	0
526	B105031	Burkina_2	1	0	ADVDX	0	0			PASS	Pan/Pf	2024-05-30	0	0
527	B105032	Burkina_2	1	0	ADVDX	0	0			PASS	Pan/Pf	2024-05-30	1	1	37.079
528	B105034	Burkina_2	1	0	ADVDX	0	0			PASS	Pan/Pf	2024-05-30	0	0
529	B105035	Burkina_2	1	0	ADVDX	0	0			PASS	Pan/Pf	2024-05-30	1	1	37.5623
530	B105036	Burkina_2	1	0	ADVDX	0	0			PASS	Pan/Pf	2024-05-30	0	0
531	B105037	Burkina_2	1	1	ADVDX	0	0			PASS	Pan/Pf	2024-10-09	0	0
532	B105038	Burkina_2	1	1	ADVDX	0	0			PASS	Pan/Pf	2024-05-30	0	0
533	B105039	Burkina_2	2	0	ADVDX	0	0			PASS	Pan/Pf	2024-05-30	1	1	32.1252
534	B105041	Burkina_2	2	0	ADVDX	0	0			PASS	Pan/Pf	2024-10-09	0	0
535	B105042	Burkina_2	2	0	ADVDX	0	0			PASS	Pan/Pf	2024-10-09	0	0
536	B105043	Burkina_2	1	0	ADVDX	0	0			PASS	Pan/Pf	2024-10-09	0	0
537	B105044	Burkina_2	1	0	ADVDX	0	0			PASS	Pan/Pf	2024-05-30	0	0
538	B105045	Burkina_2	1	0	ADVDX	0	0			PASS	Pan/Pf	2024-10-11	1	1	37.8977
539	B105046	Burkina_2	1	0	ADVDX	0	1	1	112	PASS	Pan/Pf	2024-10-11	1	1	33.6151
540	B105047	Burkina_2	1	0	ADVDX	0	0			PASS	Pan/Pf	2024-10-09	1	0
541	B105048	Burkina_2	2	0	ADVDX	0	1	1	40	PASS	Pan/Pf	2024-10-01	0	1	37.0783
542	B105049	Burkina_2	1	0	ADVDX	0	0			PASS	Pan/Pf	2024-05-30	0	0
543	B105050	Burkina_2	1	0	ADVDX	0	0			PASS	Pan/Pf	2024-05-30	0	0
544	B105054	Burkina_2	2	0	ADVDX	0	1	1,3	72	PASS	Pan/Pf	2024-10-11	1	1	37.7166
545	B105057	Burkina_2	2	0	ADVDX	0	0			PASS	Pan/Pf	2024-06-04	0	0
546	B105058	Burkina_2	1	0	ADVDX	0	0			PASS	Pan/Pf	2024-06-04	1	1	28.9137
547	B105059	Burkina_2	2	1	ADVDX	1	1	1	1988	PASS	Pan/Pf	2024-06-04	1	1	28.2601
548	B105061	Burkina_2	2	0	ADVDX	0	1	1,2	2703	PASS	Pan/Pf	2024-05-30	1	1	36.8594
549	B105062	Burkina_2	1	0	ADVDX	0	0			PASS	Pan/Pf	2024-05-30	0	0
550	B105063	Burkina_2	1	0	ADVDX	0	0			PASS	Pan/Pf	2024-05-30	0	0
551	B105064	Burkina_2	2	0	ADVDX	0	0			PASS	Pan/Pf	2024-05-30	0	0
552	B105065	Burkina_2	1	0	ADVDX	0	0			PASS	Pan/Pf	2024-05-30	0	0
553	B105066	Burkina_2	2	0	ADVDX	0	0			PASS	Pan/Pf	2024-05-30	1	1	31.5854
554	B105067	Burkina_2	2	0	ADVDX	1	1	1	682	PASS	Pan/Pf	2024-10-11	1	1	32.0777
555	B105068	Burkina_2	2	0	ADVDX	0	0			PASS	Pan/Pf	2024-05-30	0	0
556	B105069	Burkina_2	2	0	ADVDX	0	0			PASS	Pan/Pf	2024-05-30	0	0
557	B105070	Burkina_2	1	0	ADVDX	0	0			PASS	Pan/Pf	2024-05-30	0	0
558	B105071	Burkina_2	2	0	ADVDX	0	0			PASS	Pan/Pf	2024-10-11	1	0
559	B105072	Burkina_2	1	0	ADVDX	0	1	1	183	PASS	Pan/Pf	2024-05-30	1	1	36.0984
560	B106002	Burkina_2	2	0	ADVDX	1	1	1	1285	PASS	Pan/Pf	2024-06-03	1	1	28.0289
561	B106003	Burkina_2	2	0	ADVDX	0	1	1	96	PASS	Pan/Pf	2024-06-03	1	1	29.6236
562	B106004	Burkina_2	2	0	ADVDX	0	0			PASS	Pan/Pf	2024-06-03	0	0
563	B106005	Burkina_2	2	0	ADVDX	0	0			PASS	Pan/Pf	2024-06-03	0	0
564	B106006	Burkina_2	2	0	ADVDX	0	0			PASS	Pan/Pf	2024-06-03	1	1	33.134
565	B106007	Burkina_2	1	0	ADVDX	1	1	1	453	PASS	Pan/Pf	2024-06-03	1	1	28.5942
566	B106008	Burkina_2	1	0	ADVDX	0	0			PASS	Pan/Pf	2024-06-03	0	0
567	B106010	Burkina_2	2	0	ADVDX	1	1	1,3	449	PASS	Pan/Pf	2024-06-03	1	1	29.3336
568	B106011	Burkina_2	2	0	ADVDX	1	1	1,3	72	PASS	Pan/Pf	2024-06-03	1	1	32.912
569	B106012	Burkina_2	1	0	ADVDX	0	0			PASS	Pan/Pf	2024-06-03	0	0
570	B106013	Burkina_2	2	0	ADVDX	0	0			PASS	Pan/Pf	2024-06-03	0	0
571	B106014	Burkina_2	2	0	ADVDX	0	0			PASS	Pan/Pf	2024-10-09	1	0
572	B106015	Burkina_2	2	0	ADVDX	0	0			PASS	Pan/Pf	2024-06-03	0	0
573	B106016	Burkina_2	1	0	ADVDX	0	1	1	493	PASS	Pan/Pf	2024-06-03	1	1	28.2731
574	B106017	Burkina_2	2	1	ADVDX	0	0			PASS	Pan/Pf	2024-06-03	1	1	36.6543
575	B106018	Burkina_2	2	0	ADVDX	0	0			PASS	Pan/Pf	2024-06-03	0	0
576	B106019	Burkina_2	2	0	ADVDX	0	1	1	40	PASS	Pan/Pf	2024-06-03	1	1	33.1461
577	B106020	Burkina_2	2	0	ADVDX	0	0			PASS	Pan/Pf	2024-06-03	0	0
578	B106021	Burkina_2	2	0	ADVDX	0	0			PASS	Pan/Pf	2024-06-03	0	0
579	B106022	Burkina_2	1	0	ADVDX	1	1	1	1046	PASS	Pan/Pf	2024-06-03	1	1	27.0665
580	B106023	Burkina_2	1	0	ADVDX	0	0			PASS	Pan/Pf	2024-06-03	0	0
581	B106024	Burkina_2	2	0	ADVDX	1	1	1,3	609	PASS	Pan/Pf	2024-06-03	1	1	26.3087
582	B106025	Burkina_2	1	0	ADVDX	1	1	1	2584	PASS	Pan/Pf	2024-06-03	1	1	25.3406
583	B106026	Burkina_2	2	0	ADVDX	0	0			PASS	Pan/Pf	2024-06-03	0	0
584	B107002	Burkina_2	2	0	ADVDX	0	0			PASS	Pan/Pf	2024-05-27	0	0
585	B107003	Burkina_2	2	0	ADVDX	1	1	1	63	PASS	Pan/Pf	2024-10-01	1	1	34.722
586	B107004	Burkina_2	1	0	ADVDX	0	1	1	40	PASS	Pan/Pf	2024-10-01	1	1	35.9813
587	B107005	Burkina_2	1	0	ADVDX	0	1	3	56	PASS	Pan/Pf	2024-10-01	1	0
588	B107006	Burkina_2	1	0	ADVDX	1	1	3	32	PASS	Pan/Pf	2024-05-27	1	1	37.5883
589	B107007	Burkina_2	1	0	ADVDX	0	0			PASS	Pan/Pf	2024-05-27	0	0
590	B107008	Burkina_2	2	0	ADVDX	0	0			PASS	Pan/Pf	2024-05-27	0	0
591	B107009	Burkina_2	2	0	ADVDX	0	0			PASS	Pan/Pf	2024-05-27	0	0
592	B107010	Burkina_2	1	0	ADVDX	0	0			PASS	Pan/Pf	2024-05-27	0	0
593	B107011	Burkina_2	2	0	ADVDX	0	0			PASS	Pan/Pf	2024-05-27	1	1	39.6846
594	B107012	Burkina_2	1	0	ADVDX	1	0			PASS	Pan/Pf	2024-05-27	0	0
595	B107013	Burkina_2	2	0	ADVDX	0	0			PASS	Pan/Pf	2024-10-10	1	0
596	B107014	Burkina_2	2	0	ADVDX	0	0			PASS	Pan/Pf	2024-10-10	1	1	33.3756
597	B107015	Burkina_2	2	0	ADVDX	0	1	1	55	PASS	Pan/Pf	2024-05-27	1	1	35.32
598	B107016	Burkina_2	2	0	ADVDX	0	0			PASS	Pan/Pf	2024-05-27	0	0
599	B107017	Burkina_2	1	0	ADVDX	1	1	1	714	PASS	Pan/Pf	2024-05-27	1	1	28.7967
600	B107018	Burkina_2	2	0	ADVDX	1	1	1	4051	PASS	Pan/Pf	2024-05-27	1	1	28.939
601	B107019	Burkina_2	2	0	ADVDX	0	0			PASS	Pan/Pf	2024-05-27	0	0
602	B107020	Burkina_2	1	0	ADVDX	0	0			PASS	Pan/Pf	2024-05-27	0	0
603	B107021	Burkina_2	2	0	ADVDX	0	0			PASS	Pan/Pf	2024-05-27	0	0
604	B107022	Burkina_2	1	0	ADVDX	1	1	1	516	PASS	Pan/Pf	2024-05-27	1	1	33.1581
605	B107023	Burkina_2	2	0	ADVDX	0	0			PASS	Pan/Pf	2024-05-27	0	0
606	B107024	Burkina_2	2	0	ADVDX	0	0			PASS	Pan/Pf	2024-05-27	0	0
607	B107025	Burkina_2	2	0	ADVDX	0	0			PASS	Pan/Pf	2024-05-27	1	1	34.3154
608	B107026	Burkina_2	2	0	ADVDX	0	0			PASS	Pan/Pf	2024-10-11	1	0
609	B107027	Burkina_2	2	0	ADVDX	0	0			PASS	Pan/Pf	2024-10-10	0	0
610	B107028	Burkina_2	1	0	ADVDX	0	0			PASS	Pan/Pf	2024-10-10	0	0
611	B107029	Burkina_2	2	0	ADVDX	1	1	1	453	PASS	Pan/Pf	2024-05-27	1	1	38.9857
612	B107030	Burkina_2	2	0	ADVDX	0	0			PASS	Pan/Pf	2024-05-27	0	0
613	B107031	Burkina_2	1	0	ADVDX	0	0			PASS	Pan/Pf	2024-05-27	1	1	28.4272
614	B107032	Burkina_2	2	0	ADVDX	0	0			PASS	Pan/Pf	2024-10-10	0	0
615	B107033	Burkina_2	2	0	ADVDX	0	0			PASS	Pan/Pf	2024-10-10	0	0
616	B107034	Burkina_2	1	0	ADVDX	0	0			PASS	Pan/Pf	2024-10-10	0	1	37.9734
617	B107035	Burkina_2	2	0	ADVDX	0	0			PASS	Pan/Pf	2024-05-27	1	1	25.3438
618	B107037	Burkina_2	2	0	ADVDX	0	0			PASS	Pan/Pf	2024-05-27	0	0
619	B107038	Burkina_2	1	0	ADVDX	0	0			PASS	Pan/Pf	2024-05-27	0	0
620	B107039	Burkina_2	2	0	ADVDX	0	0			PASS	Pan/Pf	2024-05-27	0	0
621	B107040	Burkina_2	1	0	ADVDX	1	1	1	32	PASS	Pan/Pf	2024-05-28	1	1	38.799
622	B107041	Burkina_2	2	0	ADVDX	1	1	1	1741	PASS	Pan/Pf	2024-05-28	1	1	34.0487
623	B107042	Burkina_2	1	0	ADVDX	1	1	1	760	PASS	Pan/Pf	2024-05-28	1	1	37.1551
624	B107043	Burkina_2	1	0	ADVDX	0	0			PASS	Pan/Pf	2024-05-28	0	0
625	B107044	Burkina_2	2	0	ADVDX	0	0			PASS	Pan/Pf	2024-05-28	1	1	37.1044
626	B107045	Burkina_2	2	0	ADVDX	0	0			PASS	Pan/Pf	2024-10-14	0	0
627	B107046	Burkina_2	2	0	ADVDX	0	0			PASS	Pan/Pf	2024-10-14	0	0
628	B107047	Burkina_2	2	0	ADVDX	0	0			PASS	Pan/Pf	2024-10-14	0	0
629	B107048	Burkina_2	1	0	ADVDX	0	0			PASS	Pan/Pf	2024-10-14	1	0
630	B107049	Burkina_2	1	0	ADVDX	0	0			PASS	Pan/Pf	2024-05-28	0	0
631	B107050	Burkina_2	1	0	ADVDX	0	0			PASS	Pan/Pf	2024-05-28	0	0
632	B107051	Burkina_2	2	0	ADVDX	0	0			PASS	Pan/Pf	2024-05-28	0	0
633	B107052	Burkina_2	1	0	ADVDX	0	0			PASS	Pan/Pf	2024-10-14	0	0
634	B107053	Burkina_2	1	1	ADVDX	0	0			PASS	Pan/Pf	2024-05-28	0	0
635	B107054	Burkina_2	1	1	ADVDX	0	0			PASS	Pan/Pf	2024-05-28	0	0
636	B108001	Burkina_2	1	0	ADVDX	0	0			PASS	Pan/Pf	2024-05-28	0	0
637	B108003	Burkina_2	1	0	ADVDX	0	0			PASS	Pan/Pf	2024-05-28	0	0
638	B108004	Burkina_2	2	0	ADVDX	0	1	1	535	PASS	Pan/Pf	2024-10-01	1	1	33.2442
639	B108006	Burkina_2	2	0	ADVDX	0	0			PASS	Pan/Pf	2024-05-28	0	0
640	B108007	Burkina_2	1	0	ADVDX	0	0			PASS	Pan/Pf	2024-05-28	0	0
641	B108008	Burkina_2	2	0	ADVDX	0	0			PASS	Pan/Pf	2024-05-28	0	0
642	B108009	Burkina_2	1	0	ADVDX	0	1	1	56	PASS	Pan/Pf	2024-10-02	1	1	36.0611
643	B108010	Burkina_2	1	0	ADVDX	1	1	1	2885	PASS	Pan/Pf	2024-10-02	1	1	28.8502
644	B108011	Burkina_2	2	0	ADVDX	0	0			PASS	Pan/Pf	2024-05-28	0	0
645	B108012	Burkina_2	1	0	ADVDX	0	1	1	56	PASS	Pan/Pf	2024-10-02	1	1	38.1379
646	B108014	Burkina_2	2	0	ADVDX	0	0			PASS	Pan/Pf	2024-05-28	0	0
647	B108015	Burkina_2	2	0	ADVDX	0	0			PASS	Pan/Pf	2024-05-28	0	0
648	B108016	Burkina_2	1	0	ADVDX	0	0			PASS	Pan/Pf	2024-05-28	0	0
649	B108017	Burkina_2	1	0	ADVDX	0	0			PASS	Pan/Pf	2024-05-28	0	0
650	B108018	Burkina_2	2	0	ADVDX	0	0			PASS	Pan/Pf	2024-05-28	0	0
651	B108019	Burkina_2	2	0	ADVDX	0	0			PASS	Pan/Pf	2024-05-28	0	0
652	B108020	Burkina_2	2	0	ADVDX	0	0			PASS	Pan/Pf	2024-10-10	0	0
653	B108021	Burkina_2	1	0	ADVDX	1	1	1	5172	PASS	Pan/Pf	2024-10-14	1	1	28.8424
654	B108022	Burkina_2	1	0	ADVDX	0	0			PASS	Pan/Pf	2024-05-28	0	0
655	B108023	Burkina_2	2	0	ADVDX	0	0			PASS	Pan/Pf	2024-10-10	0	0
656	B108024	Burkina_2	1	0	ADVDX	0	1	1	48	PASS	Pan/Pf	2024-10-14	1	1	35.3546
657	B108025	Burkina_2	2	0	ADVDX	0	0			PASS	Pan/Pf	2024-05-28	0	0
658	B108026	Burkina_2	1	0	ADVDX	0	0			PASS	Pan/Pf	2024-10-10	0	0
659	B108027	Burkina_2	2	1	ADVDX	0	1	1	88	PASS	Pan/Pf	2024-10-02	1	1	34.2338
660	B108028	Burkina_2	1	0	ADVDX	0	0			PASS	Pan/Pf	2024-05-28	0	0
661	B108029	Burkina_2	2	1	ADVDX	0	0			PASS	Pan/Pf	2024-10-10	0	0
662	B108030	Burkina_2	2	0	ADVDX	0	0			PASS	Pan/Pf	2024-05-28	0	0
663	B108031	Burkina_2	2	0	ADVDX	0	0			PASS	Pan/Pf	2024-10-10	0	0
664	B109011	Burkina_2	2	0	ADVDX	0	0			PASS	Pan/Pf	2024-06-04	0	0
665	B109012	Burkina_2	2	0	ADVDX	0	0			PASS	Pan/Pf	2024-06-04	0	0
666	B109013	Burkina_2	1	0	ADVDX	0	0			PASS	Pan/Pf	2024-10-11	1	0
667	B109014	Burkina_2	2	0	ADVDX	1	1	1	616	PASS	Pan/Pf	2024-10-02	1	1	30.2543
668	B109015	Burkina_2	1	0	ADVDX	0	0			PASS	Pan/Pf	2024-06-04	0	0
669	B109016	Burkina_2	2	0	ADVDX	0	0			PASS	Pan/Pf	2024-06-04	0	0
670	B109017	Burkina_2	2	0	ADVDX	0	0			PASS	Pan/Pf	2024-06-04	0	0
671	B109018	Burkina_2	2	0	ADVDX	0	0			PASS	Pan/Pf	2024-10-11	1	1	37.2679
672	B109019	Burkina_2	1	0	ADVDX	1	1	1	2019	PASS	Pan/Pf	2024-10-02	1	1	29.6533
673	B109020	Burkina_2	1	0	ADVDX	0	0			PASS	Pan/Pf	2024-06-04	0	0
674	B109021	Burkina_2	2	0	ADVDX	0	0			PASS	Pan/Pf	2024-06-04	0	0
675	B11	Burkina_1	2	1	ADVDX	1	1	1,3	2580	PASS	Pan/Pf	2024-05-14	1	1	38.37
676	B12	Burkina_1	2	1	SD BIOLINE	1	1	1	3108	PASS	Pan/Pf	2024-05-13	1	1	29.4
677	B13	Burkina_1	1	1	ADVDX	1	1	1	3255	PASS	Pan/Pf	2024-05-14	1	1	27.61
678	B14	Burkina_1	2	1	ADVDX	1	1	1	4189	PASS	Pan/Pf	2024-05-14	1	1	19.45
679	B15	Burkina_1	1	1	ADVDX	1	1	1	4941	PASS	Pan/Pf	2024-05-14	1	1	27.01
680	B16	Burkina_1	1	1	ADVDX	1	1	1	5688	PASS	Pan/Pf	2024-05-13	1	1	28.61
681	B17	Burkina_1	1	1	ADVDX	1	1	1	7248	PASS	Pan/Pf	2024-05-14	1	1	25.78
682	B18	Burkina_1	2	1	ADVDX	1	1	1	7620	PASS	Pan/Pf	2024-05-14	1	1	30.14
683	B19	Burkina_1	1	1	SD BIOLINE	1	1	1	9447	PASS	Pan/Pf	2024-05-14	1	1	25.21
684	B2	Burkina_1	1	1	ADVDX	1	1	1	255	PASS	Pan/Pf	2024-05-14	1	1	32.84
685	B20	Burkina_1	2	1	ADVDX	1	1	1	10667	PASS	Pan/Pf	2024-05-14	1	1	23.9742
686	B21	Burkina_1	1	1	ADVDX	1	1	1	11180	PASS	Pan/Pf	2024-05-14	1	1	27.65
687	B22	Burkina_1	2	1	SD BIOLINE	1	1	1	12143	PASS	Pan/Pf	2024-05-13	1	1	25.13
688	B23	Burkina_1	1	1	SD BIOLINE	1	1	1	16466	PASS	Pan/Pf	2024-05-14	1	1	24.31
689	B24	Burkina_1	2	1	ADVDX	1	1	1	17087	PASS	Pan/Pf	2024-05-14	1	1	25.61
690	B25	Burkina_1	1	1	ADVDX	1	1	1	19897	PASS	Pan/Pf	2024-05-14	1	1	24.87
691	B26	Burkina_1	1	1	ADVDX	1	1	1	20905	PASS	Pan/Pf	2024-05-14	1	1	26.41
692	B27	Burkina_1	2	1	ADVDX	1	1	1	21703	PASS	Pan/Pf	2024-05-14	1	1	23.57
693	B28	Burkina_1	1	1	ADVDX	1	1	1	22249	PASS	Pan/Pf	2024-05-14	1	1	23.71
694	B29	Burkina_1	1	1	ADVDX	1	1	1,3	23341	PASS	Pan/Pf	2024-05-14	1	1	26.08
695	B3	Burkina_1	2	1	ADVDX	1	1	1	364	PASS	Pan/Pf	2024-05-14	1	1	31.06
696	B30	Burkina_1	2	1	SD BIOLINE	1	1	1	25278	PASS	Pan/Pf	2024-05-14	1	1	26.67
697	B31	Burkina_1	2	1	SD BIOLINE	1	1	1	26342	PASS	Pan/Pf	2024-05-14	1	1	24.3
698	B32	Burkina_1	1	1	ADVDX	1	1	1	27370	PASS	Pan/Pf	2024-05-14	1	1	24.82
699	B33	Burkina_1	2	1	ADVDX	1	1	1	29321	PASS	Pan/Pf	2024-05-14	1	1	23.42
700	B34	Burkina_1	1	1	ADVDX	1	1	1	31610	PASS	Pan/Pf	2024-05-14	1	1	27.25
701	B35	Burkina_1	2	1	SD BIOLINE	1	1	1	35500	PASS	Pan/Pf	2024-05-14	1	1	23.67
702	B36	Burkina_1	1	1	ADVDX	1	1	1	36976	PASS	Pan/Pf	2024-05-13	1	1	24.72
703	B37	Burkina_1	1	1	SD BIOLINE	1	1	1	40776	PASS	Pan/Pf	2024-05-13	1	1	22.61
704	B38	Burkina_1	1	1	ADVDX	1	1	1	43393	PASS	Pan/Pf	2024-05-14	1	1	22.9
705	B39	Burkina_1	2	1	ADVDX	1	1	1	43709	PASS	Pan/Pf	2024-05-14	1	1	26.18
706	B4	Burkina_1	2	1	ADVDX	1	1	1	460	PASS	Pan/Pf	2024-05-14	1	1	30.4
707	B40	Burkina_1	1	1	ADVDX	1	1	1	47220	PASS	Pan/Pf	2024-05-13	1	1	23.39
708	B41	Burkina_1	2	1	SD BIOLINE	1	1	1	47452	PASS	Pan/Pf	2024-05-13	1	1	23.54
709	B42	Burkina_1	2	1	ADVDX	1	1	1	50868	PASS	Pan/Pf	2024-05-14	1	1	24.41
710	B43	Burkina_1	1	1	ADVDX	1	1	1	61250	PASS	Pan/Pf	2024-05-14	1	1	24.25
711	B44	Burkina_1	2	1	ADVDX	1	1	1	62307	PASS	Pan/Pf	2024-05-14	1	1	23.23
712	B45	Burkina_1	1	1	SD BIOLINE	1	1	1	65388	PASS	Pan/Pf	2024-05-14	1	1	21.38
713	B46	Burkina_1	2	1	ADVDX	1	1	1	70000	PASS	Pan/Pf	2024-05-14	1	1	24.3
714	B47	Burkina_1	1	1	SD BIOLINE	1	1	1	72484	PASS	Pan/Pf	2024-05-13	1	1	22.56
715	B48	Burkina_1	2	1	ADVDX	1	1	1	73750	PASS	Pan/Pf	2024-05-14	1	1	34.1
716	B49	Burkina_1	2	1	ADVDX	1	1	1	77500	PASS	Pan/Pf	2024-05-14	1	1	22.33
717	B5	Burkina_1	1	1	ADVDX	1	1	1	525	PASS	Pan/Pf	2024-05-14	1	1	31.51
718	B50	Burkina_1	2	1	SD BIOLINE	1	1	1	87500	PASS	Pan/Pf	2024-05-14	1	1	22.15
719	B6	Burkina_1	2	1	SD BIOLINE	1	1	1	683	PASS	Pan/Pf	2024-05-13	1	1	28.24
720	B7	Burkina_1	1	1	ADVDX	1	1	1	986	PASS	Pan/Pf	2024-05-14	1	1	30.05
721	B8	Burkina_1	2	1	SD BIOLINE	1	1	1	1100	PASS	Pan/Pf	2024-05-13	1	1	31.76
722	B9	Burkina_1	1	1	SD BIOLINE	1	1	1	1199	PASS	Pan/Pf	2024-05-14	1	1	30.48

## Sheet: Clinical_val_variable_label
#	Variable	Label	Category
A	Sample	Clinal validation ID
B	MRCID	ID number in original study
C	SampleOrigin	Origin of the sample	Gambia = cross-sectional survey conducted in The Gambia ; Burkina_1= Health centers study conducted in Burkina Faso ; Burkina_2= cross-sectionnal survey conducted in Burkina Faso
D	Sex	Sex	1= Male; 2= Female
E	Symptoms	Malaria symptomatic status at the time of blood collection	0= No malaria symptoms; 1= Malaria symptoms
F	RDT_Brandname	RDT_Brandname	SD BIOLINE = Bioline™ Malaria Ag P.f ; ADVX= AdvDx™ Malaria Pf Rapid Malaria Ag Detection Test
G	RDT_result	RDT_result	1=Positive ; 0=Negative
H	microscopy_result	microscopy_result	1=Positive; 0=Negative
I	parasite_species	parasite species identified by microscopy	1=Plasmodium falciparum ; 2=Plasmodium ovale ; 3= Plasmodium malariae
J	parasitemia	parasite density evaluated by microscopy (parasites/uL)
K	Controls	Dragonfly testing controls	PASS=valid controls
L	Paneltype	Dragonfly panel type
M	Day	Dragonfly date of testing
N	DFResult	Dragonfly result
O	PCRresult	PCR result	1=Positive ; 0=Negative
P	Ct	Cq value by PCR	1=Positive ; 0=Negative
