# Supplementary material for: Sensitive near point-of-care detection of asymptomatic and submicroscopic Plasmodium falciparum infections in African endemic countries
Source: Nat Commun. 2025 Oct 10;16:8925. doi: 10.1038/s41467-025-64027-4 (PMC12514294; doi:10.1038/s41467-025-64027-4)
Supplement: Supplementary file 11 — Source data [file 41467_2025_64027_MOESM11_ESM.xlsx]

## Sheet: SF1a
MRCID	Symptoms	DF_result	qPCR_result	Ct
111002-BS	0	0	0
111023-BS	0	0	0
111031-BS	0	0	0
111034-BS	0	0	0
111043-BS	0	0	0
111054-BS	0	0	0
111056-BS	0	0	0
111067-BS	0	0	0
111068-BS	0	0	0
111071-BS	0	0	0
111073-BS	0	0	0
111074-BS	0	0	0
111080-BS	0	0	0
111086-BS	0	0	0
111133-BS	0	0	0
111153-BS	0	0	0
111157-BS	0	0	0
111161-BS	0	0	0
111162-BS	0	0	0
111168-BS	0	0	0
111181-BS	0	0	0
111184-BS	0	0	0
111185-BS	0	0	0
111249-BS	0	0	0
111251-BS	0	0	0
111264-BS	0	0	0
111265-BS	0	0	0
111267-BS	0	0	0
111268-BS	0	0	0
111269-BS	0	0	0
111271-BS	0	0	0
111273-BS	0	0	0
111307-BS	0	0	0
111308-BS	0	0	0
111310-BS	0	0	0
111315-BS	0	0	0
111316-BS	0	0	0
111317-BS	0	0	0
111333-BS	0	0	0
111336-BS	0	0	0
111337-BS	0	0	0
111343-BS	0	0	0
111346-BS	0	0	0
111357-BS	0	0	0
111359-BS	0	0	0
111408-BS	0	0	0
111409-BS	0	0	0
111411-BS	0	0	0
113001-BS	0	0	0
113008-BS	0	0	0
113010-BS	0	0	0
113011-BS	0	0	0
113013-BS	0	0	0
113016-BS	0	0	0
113018-BS	0	0	0
113023-BS	0	0	0
113024-BS	0	0	0
113025-BS	0	0	0
113028-BS	0	0	0
113036-BS	0	0	0
113039-BS	0	0	0
113044-BS	0	0	0
113046-BS	0	0	0
113050-BS	0	0	0
113051-BS	0	0	0
113056-BS	0	0	0
113058-BS	0	0	0
113063-BS	0	0	0
113071-BS	0	0	0
113072-BS	0	0	0
113076-BS	0	0	0
113077-BS	0	0	0
113079-BS	0	0	0
113087-BS	0	0	0
113088-BS	0	0	0
113091-BS	0	0	0
113092-BS	0	0	0
113093-BS	0	0	0
113094-BS	0	0	0
113097-BS	0	0	0
113098-BS	0	0	0
113112-BS	0	0	0
113114-BS	0	0	0
113130-BS	0	0	0
113135-BS	0	0	0
113137-BS	0	0	0
113142-BS	0	0	0
113143-BS	0	0	0
113144-BS	0	0	0
113145-BS	0	0	0
113150-BS	0	0	0
113151-BS	0	0	0
113152-BS	0	0	0
113156-BS	0	0	0
113162-BS	0	0	0
113174-BS	0	0	0
113175-BS	0	0	0
113176-BS	0	0	0
113178-BS	0	0	0
113180-BS	0	0	0
113183-BS	0	0	0
113185-BS	0	0	0
113186-BS	0	0	0
113188-BS	0	0	0
113191-BS	0	0	0
113194-BS	0	0	0
113207-BS	0	0	0
113208-BS	0	0	0
113213-BS	0	0	0
113214-BS	0	0	0
113217-BS	0	0	0
113221-BS	0	0	0
113222-BS	0	0	0
113223-BS	0	0	0
113224-BS	0	0	0
113238-BS	0	0	0
113242-BS	0	0	0
113245-BS	0	0	0
113247-BS	0	0	0
113253-BS	0	0	0
113261-BS	0	0	0
113263-BS	0	0	0
113265-BS	0	0	0
113266-BS	0	0	0
114003-BS	0	0	0
114006-BS	0	0	0
114008-BS	0	0	0
114018-BS	0	0	0
114024-BS	0	0	0
114027-BS	0	0	0
114029-BS	0	0	0
114031-BS	0	0	0
114035-BS	0	0	0
114044-BS	0	0	0
114054-BS	0	0	0
114063-BS	0	0	0
114066-BS	0	0	0
114067-BS	0	0	0
114074-BS	0	0	0
114079-BS	0	0	0
114081-BS	0	0	0
114083-BS	0	0	0
114084-BS	0	0	0
114103-BS	0	0	0
114116-BS	0	0	0
114125-BS	0	0	0
114128-BS	0	0	0
114135-BS	0	0	0
114158-BS	0	0	0
114162-BS	0	0	0
114164-BS	0	0	0
114185-BS	0	0	0
114193-BS	0	0	0
114196-BS	0	0	0
114198-BS	0	0	0
114203-BS	0	0	0
114211-BS	0	0	0
114221-BS	0	0	0
114225-BS	0	0	0
114235-BS	0	0	0
114239-BS	0	0	0
114242-BS	0	0	0
114243-BS	0	0	0
114244-BS	0	0	0
114251-BS	0	0	0
114256-BS	0	0	0
114262-BS	0	0	0
114266-BS	0	0	0
114279-BS	0	0	0
114290-BS	0	0	0
114302-BS	0	0	0
114304-BS	0	0	0
114307-BS	0	0	0
114308-BS	0	0	0
114311-BS	0	0	0
114326-BS	0	0	0
114337-BS	0	0	0
114342-BS	0	0	0
114344-BS	0	0	0
114360-BS	0	0	0
114383-BS	0	0	0
114391-BS	0	0	0
114392-BS	0	0	0
114394-BS	0	0	0
114410-BS	0	0	0
114412-BS	0	0	0
114417-BS	0	0	0
114432-BS	0	0	0
114439-BS	0	0	0
114448-BS	0	0	0
114450-BS	0	0	0
114454-BS	0	0	0
144001-BS	0	0	0
144004-BS	0	0	0
144007-BS	0	0	0
144008-BS	0	0	0
144012-BS	0	0	0
144025-BS	0	0	0
144027-BS	0	0	0
144038-BS	0	0	0
144039-BS	0	0	0
144040-BS	0	0	0
144043-BS	0	0	0
144050-BS	0	0	0
144051-BS	0	0	0
144052-BS	0	0	0
144053-BS	0	0	0
144056-BS	0	0	0
144057-BS	0	0	0
144058-BS	0	0	0
144065-BS	0	0	0
144066-BS	0	0	0
144068-BS	0	0	0
144069-BS	0	0	0
144072-BS	0	0	0
144089-BS	0	0	0
144090-BS	0	0	0
144101-BS	0	0	0
144106-BS	0	0	0
144109-BS	0	0	0
144112-BS	0	0	0
144115-BS	0	0	0
144117-BS	0	0	0
144119-BS	0	0	0
144121-BS	0	0	0
144123-BS	0	0	0
144124-BS	0	0	0
144132-BS	0	0	0
144133-BS	0	0	0
144134-BS	0	0	0
144136-BS	0	0	0
144141-BS	0	0	0
144146-BS	0	0	0
144164-BS	0	0	0
144166-BS	0	0	0
144167-BS	0	0	0
144168-BS	0	0	0
144174-BS	0	0	0
144204-BS	0	0	0
144206-BS	0	0	0
144209-BS	0	0	0
144222-BS	0	0	0
144231-BS	0	0	0
144249-BS	0	0	0
144251-BS	0	0	0
144254-BS	0	0	0
144260-BS	0	0	0
144264-BS	0	0	0
144266-BS	0	0	0
144268-BS	0	0	0
144274-BS	0	0	0
144276-BS	0	0	0
144281-BS	0	0	0
144292-BS	0	0	0
144300-BS	0	0	0
144302-BS	0	0	0
144304-BS	0	0	0
144308-BS	0	0	0
144309-BS	0	0	0
144311-BS	0	0	0
144318-BS	0	0	0
144322-BS	0	0	0
144324-BS	0	0	0
144325-BS	0	0	0
144326-BS	0	0	0
144327-BS	0	0	0
144329-BS	0	0	0
144330-BS	0	0	0
144337-BS	0	0	0
144341-BS	0	0	0
144342-BS	0	0	0
144343-BS	0	0	0
144352-BS	0	0	0
144356-BS	0	0	0
144358-BS	0	0	0
144361-BS	0	0	0
144362-BS	0	0	0
144365-BS	0	0	0
144373-BS	0	0	0
144375-BS	0	0	0
144376-BS	0	0	0
B101001	0	0	0
B101002	0	0	1	38.1526
B101003	0	0	0
B101004	0	0	0
B101006	0	0	0
B101007	0	0	1	31.0765
B101008	0	0	0
B101009	0	0	0
B101010	0	0	0
B101011	0	0	0
B101012	0	0	0
B101013	0	0	0
B101014	0	0	0
B101015	0	0	0
B101016	0	0	0
B101017	0	1	1	31.3883
B101018	0	1	1	38.8506
B101019	0	0	0
B101020	0	0	0
B101021	0	1	1	34.8792
B101022	0	0	0
B101023	0	0	0
B101024	0	0	0
B101025	0	0	0
B101026	0	0	0
B101027	0	0	0
B101028	0	1	1	32.6949
B101029	0	1	1	34.1648
B101030	0	0	0
B101031	0	0	0
B101032	0	0	0
B101033	0	0	0
B101034	0	1	1	39.7804
B101035	0	0	0
B101036	0	0	0
B101037	0	0	0
B101039	0	1	1	23.1034
B101040	0	0	0
B101041	0	0	0
B101042	0	0	0
B101043	0	0	0
B101044	0	1	1	33.7135
B101045	0	0	0
B101046	0	0	0
B101047	0	0	0
B101048	0	0	0
B101049	0	0	0
B101050	0	0	0
B101051	0	0	0
B101052	0	0	0
B101053	0	1	1	37.0031
B101054	0	1	1	39.077
B101055	0	1	1	38.3009
B101056	0	1	1	37.388
B101057	0	0	0
B101058	0	0	0
B101059	0	0	0
B101061	0	0	0
B101063	0	0	0
B101064	0	0	0
B101065	0	1	1	34.0241
B101066	0	0	0
B101067	0	0	0
B101068	0	0	0
B101069	0	0	0
B101070	0	1	1	39.3648
B101071	0	1	1	37.1953
B101072	0	0	0
B101073	0	0	0
B101074	0	0	0
B101075	0	0	1	28.248
B101076	0	0	0
B101077	0	1	1	27.5714
B101078	0	0	0
B101080	0	1	1	37.2728
B101081	0	1	1	37.2741
B101082	0	0	0
B101083	0	0	0
B101084	0	0	0
B101085	0	0	0
B101086	0	0	0
B101087	0	1	1	38.0185
B101088	0	1	1	33.7961
B101089	0	1	1	33.8389
B101090	0	1	1	37.2512
B101091	0	1	1	36.668
B101093	0	0	0
B101094	0	0	0
B101095	0	0	0
B101098	0	0	0
B101099	0	1	1	32.2224
B101100	0	0	0
B101101	0	0	0
B101102	0	0	0
B101104	0	0	0
B101106	0	1	1	27.912
B101108	0	0	0
B101110	0	0	0
B101111	0	1	1	36.2485
B101112	0	1	1	38.8757
B101113	0	0	0
B101114	0	0	1	38.8248
B102001	0	1	1	38.4946
B102002	0	1	1	36.3094
B102003	0	0	0
B102004	0	0	0
B102005	0	1	1	32.4504
B102006	0	0	0
B102007	0	1	1	31.3786
B102008	0	1	1	31.3841
B102009	0	0	0
B102010	0	1	1	32.0417
B102011	0	1	1	31.1176
B102012	0	0	0
B102013	0	1	1	39.8242
B102014	0	0	0
B102015	0	1	1	38.6269
B102016	0	0	0
B102017	0	0	0
B102018	0	1	1	35.0687
B102019	0	0	0
B102020	0	0	0
B102021	0	1	1	37.0337
B102022	0	0	0
B102024	0	1	1	32.3697
B102025	0	1	1	37.288
B102026	0	0	0
B102027	0	0	0
B102028	0	1	1	35.2981
B102030	0	1	1	39.2242
B102031	0	0	0
B102032	0	0	0
B102033	0	0	0
B102034	0	1	1	34.2667
B102036	0	1	1	29.0147
B103001	0	1	1	37.1304
B103002	0	1	1	39.6671
B103003	0	0	0
B103004	0	1	0
B103005	0	1	1	30.4075
B103006	0	1	1	30.597
B103007	0	0	0
B103008	0	1	1	37.4797
B103009	0	1	1	36.6275
B103010	0	0	0
B103011	0	1	1	30.4909
B103012	0	1	1	31.7479
B103013	0	1	1	38.3624
B103014	0	0	0
B103015	0	0	0
B103016	0	0	0
B103017	0	0	0
B103018	0	1	1	30.6205
B103019	0	1	1	26.2197
B104001	0	0	0
B104002	0	1	0
B104003	0	0	0
B104004	0	0	0
B104006	0	1	0
B104009	0	0	0
B104010	0	1	0
B104011	0	0	0
B104012	0	0	0
B104013	0	1	1	33.0533
B104014	0	1	1	31.3121
B104018	0	0	0
B104019	0	0	0
B104020	0	1	1	33.5637
B104021	0	0	0
B104022	0	1	1	34.9155
B104023	0	0	0
B104025	0	0	1	35.7309
B104026	0	0	0
B104027	0	0	0
B104028	0	0	0
B104030	0	1	1	32.8695
B104031	0	0	0
B104032	0	0	0
B104033	0	1	1	30.9514
B104034	0	1	1	31.6285
B104035	0	0	0
B104036	0	0	0
B104037	0	0	0
B104038	0	0	0
B104039	0	1	1	34.3896
B104040	0	1	0
B104041	0	0	0
B104042	0	0	0
B104043	0	1	1	40.2083
B104044	0	0	0
B104046	0	0	0
B104047	0	0	0
B104048	0	0	0
B104049	0	0	0
B104050	0	1	1	36.3774
B104051	0	0	0
B104052	0	1	1	37.2375
B104053	0	1	1	39.1364
B105001	0	0	0
B105002	0	1	1	36.8749
B105003	0	1	0
B105004	0	1	1	36.2511
B105005	0	1	1	31.7138
B105006	0	1	1	30.9234
B105007	0	1	1	38.185
B105008	0	1	0
B105011	0	1	1	29.4207
B105012	0	0	0
B105014	0	1	1	29.4185
B105015	0	0	0
B105016	0	0	0
B105017	0	1	1	32.3624
B105018	0	0	0
B105019	0	1	1	30.5901
B105020	0	1	1	29.5372
B105021	0	1	1	38.8564
B105022	0	1	1	31.1523
B105023	0	1	1	26.9042
B105024	0	1	1	27.6902
B105025	0	0	0
B105026	0	0	0
B105027	0	1	1	32.409
B105028	0	0	0
B105030	0	0	0
B105031	0	0	0
B105032	0	1	1	37.079
B105034	0	0	0
B105035	0	1	1	37.5623
B105036	0	0	0
B105039	0	1	1	32.1252
B105041	0	0	0
B105042	0	0	0
B105043	0	0	0
B105044	0	0	0
B105045	0	1	1	37.8977
B105046	0	1	1	33.6151
B105047	0	1	0
B105048	0	0	1	37.0783
B105049	0	0	0
B105050	0	0	0
B105054	0	1	1	37.7166
B105057	0	0	0
B105058	0	1	1	28.9137
B105061	0	1	1	36.8594
B105062	0	0	0
B105063	0	0	0
B105064	0	0	0
B105065	0	0	0
B105066	0	1	1	31.5854
B105067	0	1	1	32.0777
B105068	0	0	0
B105069	0	0	0
B105070	0	0	0
B105071	0	1	0
B105072	0	1	1	36.0984
B106002	0	1	1	28.0289
B106003	0	1	1	29.6236
B106004	0	0	0
B106005	0	0	0
B106006	0	1	1	33.134
B106007	0	1	1	28.5942
B106008	0	0	0
B106010	0	1	1	29.3336
B106011	0	1	1	32.912
B106012	0	0	0
B106013	0	0	0
B106014	0	1	0
B106015	0	0	0
B106016	0	1	1	28.2731
B106018	0	0	0
B106019	0	1	1	33.1461
B106020	0	0	0
B106021	0	0	0
B106022	0	1	1	27.0665
B106023	0	0	0
B106024	0	1	1	26.3087
B106025	0	1	1	25.3406
B106026	0	0	0
B107002	0	0	0
B107003	0	1	1	34.722
B107004	0	1	1	35.9813
B107005	0	1	0
B107006	0	1	1	37.5883
B107007	0	0	0
B107008	0	0	0
B107009	0	0	0
B107010	0	0	0
B107011	0	1	1	39.6846
B107012	0	0	0
B107013	0	1	0
B107014	0	1	1	33.3756
B107015	0	1	1	35.32
B107016	0	0	0
B107017	0	1	1	28.7967
B107018	0	1	1	28.939
B107019	0	0	0
B107020	0	0	0
B107021	0	0	0
B107022	0	1	1	33.1581
B107023	0	0	0
B107024	0	0	0
B107025	0	1	1	34.3154
B107026	0	1	0
B107027	0	0	0
B107028	0	0	0
B107029	0	1	1	38.9857
B107030	0	0	0
B107031	0	1	1	28.4272
B107032	0	0	0
B107033	0	0	0
B107034	0	0	1	37.9734
B107035	0	1	1	25.3438
B107037	0	0	0
B107038	0	0	0
B107039	0	0	0
B107040	0	1	1	38.799
B107041	0	1	1	34.0487
B107042	0	1	1	37.1551
B107043	0	0	0
B107044	0	1	1	37.1044
B107045	0	0	0
B107046	0	0	0
B107047	0	0	0
B107048	0	1	0
B107049	0	0	0
B107050	0	0	0
B107051	0	0	0
B107052	0	0	0
B108001	0	0	0
B108003	0	0	0
B108004	0	1	1	33.2442
B108006	0	0	0
B108007	0	0	0
B108008	0	0	0
B108009	0	1	1	36.0611
B108010	0	1	1	28.8502
B108011	0	0	0
B108012	0	1	1	38.1379
B108014	0	0	0
B108015	0	0	0
B108016	0	0	0
B108017	0	0	0
B108018	0	0	0
B108019	0	0	0
B108020	0	0	0
B108021	0	1	1	28.8424
B108022	0	0	0
B108023	0	0	0
B108024	0	1	1	35.3546
B108025	0	0	0
B108026	0	0	0
B108028	0	0	0
B108030	0	0	0
B108031	0	0	0
B109011	0	0	0
B109012	0	0	0
B109013	0	1	0
B109014	0	1	1	30.2543
B109015	0	0	0
B109016	0	0	0
B109017	0	0	0
B109018	0	1	1	37.2679
B109019	0	1	1	29.6533
B109020	0	0	0
B109021	0	0	0

## Sheet: SF1b
MRCID	Symptoms	microscopy_result	parasite_species	parasitemia	qPCR_result	Ct
111002-BS	0	0			0
111023-BS	0	0			0
111031-BS	0	0			0
111034-BS	0	0			0
111043-BS	0	0			0
111054-BS	0	0			0
111056-BS	0	0			0
111067-BS	0	0			0
111068-BS	0	0			0
111071-BS	0	0			0
111073-BS	0	0			0
111074-BS	0	0			0
111080-BS	0	0			0
111086-BS	0	0			0
111133-BS	0	0			0
111153-BS	0	0			0
111157-BS	0	0			0
111161-BS	0	0			0
111162-BS	0	0			0
111168-BS	0	0			0
111181-BS	0	0			0
111184-BS	0	0			0
111185-BS	0	0			0
111249-BS	0	0			0
111251-BS	0	0			0
111264-BS	0	0			0
111265-BS	0	0			0
111267-BS	0	0			0
111268-BS	0	0			0
111269-BS	0	0			0
111271-BS	0	0			0
111273-BS	0	0			0
111307-BS	0	0			0
111308-BS	0	0			0
111310-BS	0	0			0
111315-BS	0	0			0
111316-BS	0	0			0
111317-BS	0	0			0
111333-BS	0	0			0
111336-BS	0	0			0
111337-BS	0	0			0
111343-BS	0	0			0
111346-BS	0	0			0
111357-BS	0	0			0
111359-BS	0	0			0
111408-BS	0	0			0
111409-BS	0	0			0
111411-BS	0	0			0
113001-BS	0	0			0
113008-BS	0	0			0
113010-BS	0	0			0
113011-BS	0	0			0
113013-BS	0	0			0
113016-BS	0	0			0
113018-BS	0	0			0
113023-BS	0	0			0
113024-BS	0	0			0
113025-BS	0	0			0
113028-BS	0	0			0
113036-BS	0	0			0
113039-BS	0	0			0
113044-BS	0	0			0
113046-BS	0	0			0
113050-BS	0	0			0
113051-BS	0	0			0
113056-BS	0	0			0
113058-BS	0	0			0
113063-BS	0	0			0
113071-BS	0	0			0
113072-BS	0	0			0
113076-BS	0	0			0
113077-BS	0	0			0
113079-BS	0	0			0
113087-BS	0	0			0
113088-BS	0	0			0
113091-BS	0	0			0
113092-BS	0	0			0
113093-BS	0	0			0
113094-BS	0	0			0
113097-BS	0	0			0
113098-BS	0	0			0
113112-BS	0	0			0
113114-BS	0	0			0
113130-BS	0	0			0
113135-BS	0	0			0
113137-BS	0	0			0
113142-BS	0	0			0
113143-BS	0	0			0
113144-BS	0	0			0
113145-BS	0	0			0
113150-BS	0	0			0
113151-BS	0	0			0
113152-BS	0	0			0
113156-BS	0	0			0
113162-BS	0	0			0
113174-BS	0	0			0
113175-BS	0	0			0
113176-BS	0	0			0
113178-BS	0	0			0
113180-BS	0	0			0
113183-BS	0	0			0
113185-BS	0	0			0
113186-BS	0	0			0
113188-BS	0	0			0
113191-BS	0	0			0
113194-BS	0	0			0
113207-BS	0	0			0
113208-BS	0	0			0
113213-BS	0	0			0
113214-BS	0	0			0
113217-BS	0	0			0
113221-BS	0	0			0
113222-BS	0	0			0
113223-BS	0	0			0
113224-BS	0	0			0
113238-BS	0	0			0
113242-BS	0	0			0
113245-BS	0	0			0
113247-BS	0	0			0
113253-BS	0	0			0
113261-BS	0	0			0
113263-BS	0	0			0
113265-BS	0	0			0
113266-BS	0	0			0
114003-BS	0	0			0
114006-BS	0	0			0
114008-BS	0	0			0
114018-BS	0	0			0
114024-BS	0	0			0
114027-BS	0	0			0
114029-BS	0	0			0
114031-BS	0	0			0
114035-BS	0	0			0
114044-BS	0	0			0
114054-BS	0	0			0
114063-BS	0	0			0
114066-BS	0	0			0
114067-BS	0	0			0
114074-BS	0	0			0
114079-BS	0	0			0
114081-BS	0	0			0
114083-BS	0	0			0
114084-BS	0	0			0
114103-BS	0	0			0
114116-BS	0	0			0
114125-BS	0	0			0
114128-BS	0	0			0
114135-BS	0	0			0
114158-BS	0	0			0
114162-BS	0	0			0
114164-BS	0	0			0
114185-BS	0	0			0
114193-BS	0	0			0
114196-BS	0	0			0
114198-BS	0	0			0
114203-BS	0	0			0
114211-BS	0	0			0
114221-BS	0	0			0
114225-BS	0	0			0
114235-BS	0	0			0
114239-BS	0	0			0
114242-BS	0	0			0
114243-BS	0	0			0
114244-BS	0	0			0
114251-BS	0	0			0
114256-BS	0	0			0
114262-BS	0	0			0
114266-BS	0	0			0
114279-BS	0	0			0
114290-BS	0	0			0
114302-BS	0	0			0
114304-BS	0	0			0
114307-BS	0	0			0
114308-BS	0	0			0
114311-BS	0	0			0
114326-BS	0	0			0
114337-BS	0	0			0
114342-BS	0	0			0
114344-BS	0	0			0
114360-BS	0	0			0
114383-BS	0	0			0
114391-BS	0	0			0
114392-BS	0	0			0
114394-BS	0	0			0
114410-BS	0	0			0
114412-BS	0	0			0
114417-BS	0	0			0
114432-BS	0	0			0
114439-BS	0	0			0
114448-BS	0	0			0
114450-BS	0	0			0
114454-BS	0	0			0
144001-BS	0	0			0
144004-BS	0	0			0
144007-BS	0	0			0
144008-BS	0	0			0
144012-BS	0	0			0
144025-BS	0	0			0
144027-BS	0	0			0
144038-BS	0	0			0
144039-BS	0	0			0
144040-BS	0	0			0
144043-BS	0	0			0
144050-BS	0	0			0
144051-BS	0	0			0
144052-BS	0	0			0
144053-BS	0	0			0
144056-BS	0	0			0
144057-BS	0	0			0
144058-BS	0	0			0
144065-BS	0	0			0
144066-BS	0	0			0
144068-BS	0	0			0
144069-BS	0	0			0
144072-BS	0	0			0
144089-BS	0	0			0
144090-BS	0	0			0
144101-BS	0	0			0
144106-BS	0	0			0
144109-BS	0	0			0
144112-BS	0	0			0
144115-BS	0	0			0
144117-BS	0	0			0
144119-BS	0	0			0
144121-BS	0	0			0
144123-BS	0	0			0
144124-BS	0	0			0
144132-BS	0	0			0
144133-BS	0	0			0
144134-BS	0	0			0
144136-BS	0	0			0
144141-BS	0	0			0
144146-BS	0	0			0
144164-BS	0	0			0
144166-BS	0	0			0
144167-BS	0	0			0
144168-BS	0	0			0
144174-BS	0	0			0
144204-BS	0	0			0
144206-BS	0	0			0
144209-BS	0	0			0
144222-BS	0	0			0
144231-BS	0	0			0
144249-BS	0	0			0
144251-BS	0	0			0
144254-BS	0	0			0
144260-BS	0	0			0
144264-BS	0	0			0
144266-BS	0	0			0
144268-BS	0	0			0
144274-BS	0	0			0
144276-BS	0	0			0
144281-BS	0	0			0
144292-BS	0	0			0
144300-BS	0	0			0
144302-BS	0	0			0
144304-BS	0	0			0
144308-BS	0	0			0
144309-BS	0	0			0
144311-BS	0	0			0
144318-BS	0	0			0
144322-BS	0	0			0
144324-BS	0	0			0
144325-BS	0	0			0
144326-BS	0	0			0
144327-BS	0	0			0
144329-BS	0	0			0
144330-BS	0	0			0
144337-BS	0	0			0
144341-BS	0	0			0
144342-BS	0	0			0
144343-BS	0	0			0
144352-BS	0	0			0
144356-BS	0	0			0
144358-BS	0	0			0
144361-BS	0	0			0
144362-BS	0	0			0
144365-BS	0	0			0
144373-BS	0	0			0
144375-BS	0	0			0
144376-BS	0	0			0
B101001	0	0			0
B101002	0	1	1	56	1	38.1526
B101003	0	0			0
B101004	0	0			0
B101006	0	0			0
B101007	0	1	1	605	1	31.0765
B101008	0	0			0
B101009	0	0			0
B101010	0	0			0
B101011	0	0			0
B101012	0	0			0
B101013	0	0			0
B101014	0	0			0
B101015	0	0			0
B101016	0	0			0
B101017	0	1	1	2468	1	31.3883
B101018	0	0			1	38.8506
B101019	0	0			0
B101020	0	0			0
B101021	0	1	1	1896	1	34.8792
B101022	0	0			0
B101023	0	0			0
B101024	0	0			0
B101025	0	0			0
B101026	0	0			0
B101027	0	0			0
B101028	0	1	1	983	1	32.6949
B101029	0	1	1	47	1	34.1648
B101030	0	0			0
B101031	0	0			0
B101032	0	0			0
B101033	0	0			0
B101034	0	0			1	39.7804
B101035	0	0			0
B101036	0	0			0
B101037	0	0			0
B101039	0	1	1	6000	1	23.1034
B101040	0	0			0
B101041	0	0			0
B101042	0	0			0
B101043	0	0			0
B101044	0	0			1	33.7135
B101045	0	1	1	40	0
B101046	0	0			0
B101047	0	0			0
B101048	0	0			0
B101049	0	0			0
B101050	0	0			0
B101051	0	0			0
B101052	0	0			0
B101053	0	1	1	104	1	37.0031
B101054	0	0			1	39.077
B101055	0	1	1,3	909	1	38.3009
B101056	0	1	1	96	1	37.388
B101057	0	0			0
B101058	0	0			0
B101059	0	0			0
B101061	0	0			0
B101063	0	0			0
B101064	0	0			0
B101065	0	1	1	127	1	34.0241
B101066	0	0			0
B101067	0	0			0
B101068	0	0			0
B101069	0	0			0
B101070	0	0			1	39.3648
B101071	0	1	1	56	1	37.1953
B101072	0	0			0
B101073	0	0			0
B101074	0	0			0
B101075	0	1	1	3040	1	28.248
B101076	0	0			0
B101077	0	1	1	4166	1	27.5714
B101078	0	0			0
B101080	0	1	1	40	1	37.2728
B101081	0	1	1	56	1	37.2741
B101082	0	0			0
B101083	0	0			0
B101084	0	0			0
B101085	0	0			0
B101086	0	0			0
B101087	0	0			1	38.0185
B101088	0	1	1	119	1	33.7961
B101089	0	1	1	679	1	33.8389
B101090	0	0			1	37.2512
B101091	0	1	1	88	1	36.668
B101093	0	0			0
B101094	0	0			0
B101095	0	0			0
B101098	0	0			0
B101099	0	1	1	600	1	32.2224
B101100	0	0			0
B101101	0	0			0
B101102	0	0			0
B101104	0	0			0
B101106	0	1	1	5411	1	27.912
B101108	0	0			0
B101110	0	0			0
B101111	0	0			1	36.2485
B101112	0	0			1	38.8757
B101113	0	0			0
B101114	0	0			1	38.8248
B102001	0	0			1	38.4946
B102002	0	1	3	280	1	36.3094
B102003	0	0			0
B102004	0	0			0
B102005	0	1	1	208	1	32.4504
B102006	0	0			0
B102007	0	1	1	533	1	31.3786
B102008	0	1	1	757	1	31.3841
B102009	0	0			0
B102010	0	1	1,3	229	1	32.0417
B102011	0	1	1,3	359	1	31.1176
B102012	0	0			0
B102013	0	0			1	39.8242
B102014	0	0			0
B102015	0	0			1	38.6269
B102016	0	0			0
B102017	0	0			0
B102018	0	1	1,3	615	1	35.0687
B102019	0	0			0
B102020	0	0			0
B102021	0	1	1	56	1	37.0337
B102022	0	0			0
B102024	0	1	1	158	1	32.3697
B102025	0	1	1	32	1	37.288
B102026	0	0			0
B102027	0	0			0
B102028	0	1	1	128	1	35.2981
B102030	0	0			1	39.2242
B102031	0	0			0
B102032	0	0			0
B102033	0	0			0
B102034	0	1	1	174	1	34.2667
B102036	0	1	1	4269	1	29.0147
B103001	0	0			1	37.1304
B103002	0	0			1	39.6671
B103003	0	0			0
B103004	0	1	1	40	0
B103005	0	1	1,3	625	1	30.4075
B103006	0	1	1	403	1	30.597
B103007	0	0			0
B103008	0	0			1	37.4797
B103009	0	1	1	152	1	36.6275
B103010	0	0			0
B103011	0	1	1	796	1	30.4909
B103012	0	1	1	104	1	31.7479
B103013	0	1	1	615	1	38.3624
B103014	0	0			0
B103015	0	0			0
B103016	0	0			0
B103017	0	0			0
B103018	0	1	1	645	1	30.6205
B103019	0	1	1	6776	1	26.2197
B104001	0	0			0
B104002	0	0			0
B104003	0	0			0
B104004	0	0			0
B104006	0	0			0
B104009	0	0			0
B104010	0	0			0
B104011	0	0			0
B104012	0	0			0
B104013	0	1	1	111	1	33.0533
B104014	0	1	1	778	1	31.3121
B104018	0	0			0
B104019	0	0			0
B104020	0	1	1	32	1	33.5637
B104021	0	0			0
B104022	0	1	1	96	1	34.9155
B104023	0	0			0
B104025	0	1	1,3	71	1	35.7309
B104026	0	0			0
B104027	0	0			0
B104028	0	0			0
B104030	0	0			1	32.8695
B104031	0	0			0
B104032	0	0			0
B104033	0	1	1	1691	1	30.9514
B104034	0	1	1	327	1	31.6285
B104035	0	0			0
B104036	0	0			0
B104037	0	0			0
B104038	0	0			0
B104039	0	1	1	152	1	34.3896
B104040	0	0			0
B104041	0	0			0
B104042	0	0			0
B104043	0	0			1	40.2083
B104044	0	0			0
B104046	0	0			0
B104047	0	0			0
B104048	0	0			0
B104049	0	0			0
B104050	0	1	1	56	1	36.3774
B104051	0	0			0
B104052	0	0			1	37.2375
B104053	0	0			1	39.1364
B105001	0	0			0
B105002	0	0			1	36.8749
B105003	0	0			0
B105004	0	1	1	112	1	36.2511
B105005	0	1	1	1568	1	31.7138
B105006	0	1	1	569	1	30.9234
B105007	0	0			1	38.185
B105008	0	0			0
B105011	0	1	1,3	4952	1	29.4207
B105012	0	0			0
B105014	0	1	1	7226	1	29.4185
B105015	0	0			0
B105016	0	0			0
B105017	0	1	1	614	1	32.3624
B105018	0	0			0
B105019	0	1	1	2220	1	30.5901
B105020	0	1	1	1488	1	29.5372
B105021	0	0			1	38.8564
B105022	0	1	1	276	1	31.1523
B105023	0	1	1	12868	1	26.9042
B105024	0	0			1	27.6902
B105025	0	0			0
B105026	0	0			0
B105027	0	0			1	32.409
B105028	0	0			0
B105030	0	0			0
B105031	0	0			0
B105032	0	0			1	37.079
B105034	0	0			0
B105035	0	0			1	37.5623
B105036	0	0			0
B105039	0	0			1	32.1252
B105041	0	0			0
B105042	0	0			0
B105043	0	0			0
B105044	0	0			0
B105045	0	0			1	37.8977
B105046	0	1	1	112	1	33.6151
B105047	0	0			0
B105048	0	1	1	40	1	37.0783
B105049	0	0			0
B105050	0	0			0
B105054	0	1	1,3	72	1	37.7166
B105057	0	0			0
B105058	0	0			1	28.9137
B105061	0	1	1,2	2703	1	36.8594
B105062	0	0			0
B105063	0	0			0
B105064	0	0			0
B105065	0	0			0
B105066	0	0			1	31.5854
B105067	0	1	1	682	1	32.0777
B105068	0	0			0
B105069	0	0			0
B105070	0	0			0
B105071	0	0			0
B105072	0	1	1	183	1	36.0984
B106002	0	1	1	1285	1	28.0289
B106003	0	1	1	96	1	29.6236
B106004	0	0			0
B106005	0	0			0
B106006	0	0			1	33.134
B106007	0	1	1	453	1	28.5942
B106008	0	0			0
B106010	0	1	1,3	449	1	29.3336
B106011	0	1	1,3	72	1	32.912
B106012	0	0			0
B106013	0	0			0
B106014	0	0			0
B106015	0	0			0
B106016	0	1	1	493	1	28.2731
B106018	0	0			0
B106019	0	1	1	40	1	33.1461
B106020	0	0			0
B106021	0	0			0
B106022	0	1	1	1046	1	27.0665
B106023	0	0			0
B106024	0	1	1,3	609	1	26.3087
B106025	0	1	1	2584	1	25.3406
B106026	0	0			0
B107002	0	0			0
B107003	0	1	1	63	1	34.722
B107004	0	1	1	40	1	35.9813
B107005	0	1	3	56	0
B107006	0	1	3	32	1	37.5883
B107007	0	0			0
B107008	0	0			0
B107009	0	0			0
B107010	0	0			0
B107011	0	0			1	39.6846
B107012	0	0			0
B107013	0	0			0
B107014	0	0			1	33.3756
B107015	0	1	1	55	1	35.32
B107016	0	0			0
B107017	0	1	1	714	1	28.7967
B107018	0	1	1	4051	1	28.939
B107019	0	0			0
B107020	0	0			0
B107021	0	0			0
B107022	0	1	1	516	1	33.1581
B107023	0	0			0
B107024	0	0			0
B107025	0	0			1	34.3154
B107026	0	0			0
B107027	0	0			0
B107028	0	0			0
B107029	0	1	1	453	1	38.9857
B107030	0	0			0
B107031	0	0			1	28.4272
B107032	0	0			0
B107033	0	0			0
B107034	0	0			1	37.9734
B107035	0	0			1	25.3438
B107037	0	0			0
B107038	0	0			0
B107039	0	0			0
B107040	0	1	1	32	1	38.799
B107041	0	1	1	1741	1	34.0487
B107042	0	1	1	760	1	37.1551
B107043	0	0			0
B107044	0	0			1	37.1044
B107045	0	0			0
B107046	0	0			0
B107047	0	0			0
B107048	0	0			0
B107049	0	0			0
B107050	0	0			0
B107051	0	0			0
B107052	0	0			0
B108001	0	0			0
B108003	0	0			0
B108004	0	1	1	535	1	33.2442
B108006	0	0			0
B108007	0	0			0
B108008	0	0			0
B108009	0	1	1	56	1	36.0611
B108010	0	1	1	2885	1	28.8502
B108011	0	0			0
B108012	0	1	1	56	1	38.1379
B108014	0	0			0
B108015	0	0			0
B108016	0	0			0
B108017	0	0			0
B108018	0	0			0
B108019	0	0			0
B108020	0	0			0
B108021	0	1	1	5172	1	28.8424
B108022	0	0			0
B108023	0	0			0
B108024	0	1	1	48	1	35.3546
B108025	0	0			0
B108026	0	0			0
B108028	0	0			0
B108030	0	0			0
B108031	0	0			0
B109011	0	0			0
B109012	0	0			0
B109013	0	0			0
B109014	0	1	1	616	1	30.2543
B109015	0	0			0
B109016	0	0			0
B109017	0	0			0
B109018	0	0			1	37.2679
B109019	0	1	1	2019	1	29.6533
B109020	0	0			0
B109021	0	0			0

## Sheet: SF1c
MRCID	Symptoms	RDT_result	qPCR_result	Ct
111002-BS	0	0	0
111023-BS	0	0	0
111031-BS	0	0	0
111034-BS	0	0	0
111043-BS	0	0	0
111054-BS	0	0	0
111056-BS	0	0	0
111067-BS	0	0	0
111068-BS	0	0	0
111071-BS	0	0	0
111073-BS	0	0	0
111074-BS	0	0	0
111080-BS	0	0	0
111086-BS	0	0	0
111133-BS	0	0	0
111153-BS	0	0	0
111157-BS	0	0	0
111161-BS	0	0	0
111162-BS	0	0	0
111168-BS	0	0	0
111181-BS	0	0	0
111184-BS	0	0	0
111185-BS	0	0	0
111249-BS	0	0	0
111251-BS	0	0	0
111264-BS	0	0	0
111265-BS	0	0	0
111267-BS	0	0	0
111268-BS	0	0	0
111269-BS	0	1	0
111271-BS	0	1	0
111273-BS	0	0	0
111307-BS	0	0	0
111308-BS	0	1	0
111310-BS	0	0	0
111315-BS	0	0	0
111316-BS	0	0	0
111317-BS	0	0	0
111333-BS	0	0	0
111336-BS	0	0	0
111337-BS	0	0	0
111343-BS	0	0	0
111346-BS	0	0	0
111357-BS	0	0	0
111359-BS	0	0	0
111408-BS	0	0	0
111409-BS	0	0	0
111411-BS	0	0	0
113001-BS	0	0	0
113008-BS	0	0	0
113010-BS	0	0	0
113011-BS	0	0	0
113013-BS	0	0	0
113016-BS	0	0	0
113018-BS	0	0	0
113023-BS	0	0	0
113024-BS	0	0	0
113025-BS	0	0	0
113028-BS	0	0	0
113036-BS	0	0	0
113039-BS	0	0	0
113044-BS	0	0	0
113046-BS	0	0	0
113050-BS	0	0	0
113051-BS	0	0	0
113056-BS	0	0	0
113058-BS	0	0	0
113063-BS	0	0	0
113071-BS	0	0	0
113072-BS	0	0	0
113076-BS	0	0	0
113077-BS	0	0	0
113079-BS	0	0	0
113087-BS	0	0	0
113088-BS	0	0	0
113091-BS	0	0	0
113092-BS	0	0	0
113093-BS	0	0	0
113094-BS	0	0	0
113097-BS	0	0	0
113098-BS	0	0	0
113112-BS	0	0	0
113114-BS	0	0	0
113130-BS	0	0	0
113135-BS	0	0	0
113137-BS	0	0	0
113142-BS	0	0	0
113143-BS	0	0	0
113144-BS	0	0	0
113145-BS	0	0	0
113150-BS	0	0	0
113151-BS	0	0	0
113152-BS	0	0	0
113156-BS	0	0	0
113162-BS	0	0	0
113174-BS	0	0	0
113175-BS	0	0	0
113176-BS	0	0	0
113178-BS	0	0	0
113180-BS	0	0	0
113183-BS	0	0	0
113185-BS	0	0	0
113186-BS	0	0	0
113188-BS	0	0	0
113191-BS	0	0	0
113194-BS	0	0	0
113207-BS	0	0	0
113208-BS	0	0	0
113213-BS	0	0	0
113214-BS	0	0	0
113217-BS	0	0	0
113221-BS	0	0	0
113222-BS	0	0	0
113223-BS	0	0	0
113224-BS	0	0	0
113238-BS	0	0	0
113242-BS	0	0	0
113245-BS	0	0	0
113247-BS	0	0	0
113253-BS	0	0	0
113261-BS	0	0	0
113263-BS	0	0	0
113265-BS	0	0	0
113266-BS	0	0	0
114003-BS	0	0	0
114006-BS	0	0	0
114008-BS	0	0	0
114018-BS	0	0	0
114024-BS	0	0	0
114027-BS	0	0	0
114029-BS	0	0	0
114031-BS	0	0	0
114035-BS	0	0	0
114044-BS	0	0	0
114054-BS	0	0	0
114063-BS	0	1	0
114066-BS	0	0	0
114067-BS	0	0	0
114074-BS	0	0	0
114079-BS	0	0	0
114081-BS	0	0	0
114083-BS	0	0	0
114084-BS	0	0	0
114103-BS	0	0	0
114116-BS	0	0	0
114125-BS	0	0	0
114128-BS	0	0	0
114135-BS	0	0	0
114158-BS	0	0	0
114162-BS	0	0	0
114164-BS	0	0	0
114185-BS	0	0	0
114193-BS	0	0	0
114196-BS	0	0	0
114198-BS	0	0	0
114203-BS	0	0	0
114211-BS	0	0	0
114221-BS	0	0	0
114225-BS	0	0	0
114235-BS	0	0	0
114239-BS	0	0	0
114242-BS	0	0	0
114243-BS	0	0	0
114244-BS	0	0	0
114251-BS	0	0	0
114256-BS	0	0	0
114262-BS	0	0	0
114266-BS	0	0	0
114279-BS	0	0	0
114290-BS	0	0	0
114302-BS	0	0	0
114304-BS	0	0	0
114307-BS	0	0	0
114308-BS	0	0	0
114311-BS	0	0	0
114326-BS	0	0	0
114337-BS	0	0	0
114342-BS	0	0	0
114344-BS	0	0	0
114360-BS	0	0	0
114383-BS	0	0	0
114391-BS	0	0	0
114392-BS	0	0	0
114394-BS	0	0	0
114410-BS	0	0	0
114412-BS	0	0	0
114417-BS	0	0	0
114432-BS	0	0	0
114439-BS	0	0	0
114448-BS	0	0	0
114450-BS	0	0	0
114454-BS	0	0	0
144001-BS	0	0	0
144004-BS	0	0	0
144007-BS	0	0	0
144008-BS	0	0	0
144012-BS	0	0	0
144025-BS	0	0	0
144027-BS	0	0	0
144038-BS	0	0	0
144039-BS	0	0	0
144040-BS	0	0	0
144043-BS	0	0	0
144050-BS	0	0	0
144051-BS	0	0	0
144052-BS	0	0	0
144053-BS	0	0	0
144056-BS	0	0	0
144057-BS	0	0	0
144058-BS	0	0	0
144065-BS	0	0	0
144066-BS	0	0	0
144068-BS	0	0	0
144069-BS	0	0	0
144072-BS	0	0	0
144089-BS	0	0	0
144090-BS	0	0	0
144101-BS	0	0	0
144106-BS	0	0	0
144109-BS	0	0	0
144112-BS	0	0	0
144115-BS	0	0	0
144117-BS	0	0	0
144119-BS	0	0	0
144121-BS	0	0	0
144123-BS	0	0	0
144124-BS	0	0	0
144132-BS	0	0	0
144133-BS	0	0	0
144134-BS	0	0	0
144136-BS	0	0	0
144141-BS	0	0	0
144146-BS	0	0	0
144164-BS	0	0	0
144166-BS	0	0	0
144167-BS	0	0	0
144168-BS	0	0	0
144174-BS	0	0	0
144204-BS	0	0	0
144206-BS	0	0	0
144209-BS	0	0	0
144222-BS	0	0	0
144231-BS	0	0	0
144249-BS	0	0	0
144251-BS	0	0	0
144254-BS	0	0	0
144260-BS	0	0	0
144264-BS	0	0	0
144266-BS	0	0	0
144268-BS	0	0	0
144274-BS	0	0	0
144276-BS	0	0	0
144281-BS	0	0	0
144292-BS	0	0	0
144300-BS	0	0	0
144302-BS	0	0	0
144304-BS	0	0	0
144308-BS	0	0	0
144309-BS	0	0	0
144311-BS	0	0	0
144318-BS	0	0	0
144322-BS	0	0	0
144324-BS	0	0	0
144325-BS	0	0	0
144326-BS	0	0	0
144327-BS	0	0	0
144329-BS	0	0	0
144330-BS	0	0	0
144337-BS	0	0	0
144341-BS	0	0	0
144342-BS	0	0	0
144343-BS	0	0	0
144352-BS	0	0	0
144356-BS	0	0	0
144358-BS	0	0	0
144361-BS	0	0	0
144362-BS	0	0	0
144365-BS	0	0	0
144373-BS	0	0	0
144375-BS	0	0	0
144376-BS	0	0	0
B101001	0	0	0
B101002	0	0	1	38.1526
B101003	0	0	0
B101004	0	0	0
B101006	0	0	0
B101007	0	1	1	31.0765
B101008	0	0	0
B101009	0	0	0
B101010	0	0	0
B101011	0	0	0
B101012	0	0	0
B101013	0	0	0
B101014	0	0	0
B101015	0	0	0
B101016	0	0	0
B101017	0	1	1	31.3883
B101018	0	0	1	38.8506
B101019	0	0	0
B101020	0	0	0
B101021	0	1	1	34.8792
B101022	0	0	0
B101023	0	0	0
B101024	0	0	0
B101025	0	0	0
B101026	0	0	0
B101027	0	0	0
B101028	0	1	1	32.6949
B101029	0	0	1	34.1648
B101030	0	0	0
B101031	0	0	0
B101032	0	0	0
B101033	0	0	0
B101034	0	0	1	39.7804
B101035	0	0	0
B101036	0	0	0
B101037	0	0	0
B101039	0	1	1	23.1034
B101040	0	0	0
B101041	0	1	0
B101042	0	0	0
B101043	0	0	0
B101044	0	0	1	33.7135
B101045	0	0	0
B101046	0	0	0
B101047	0	0	0
B101048	0	0	0
B101049	0	0	0
B101050	0	0	0
B101051	0	0	0
B101052	0	0	0
B101053	0	0	1	37.0031
B101054	0	0	1	39.077
B101055	0	0	1	38.3009
B101056	0	0	1	37.388
B101057	0	1	0
B101058	0	0	0
B101059	0	0	0
B101061	0	0	0
B101063	0	0	0
B101064	0	0	0
B101065	0	1	1	34.0241
B101066	0	0	0
B101067	0	0	0
B101068	0	0	0
B101069	0	0	0
B101070	0	0	1	39.3648
B101071	0	0	1	37.1953
B101072	0	0	0
B101073	0	0	0
B101074	0	0	0
B101075	0	1	1	28.248
B101076	0	1	0
B101077	0	1	1	27.5714
B101078	0	0	0
B101080	0	0	1	37.2728
B101081	0	1	1	37.2741
B101082	0	0	0
B101083	0	0	0
B101084	0	0	0
B101085	0	0	0
B101086	0	0	0
B101087	0	0	1	38.0185
B101088	0	1	1	33.7961
B101089	0	1	1	33.8389
B101090	0	0	1	37.2512
B101091	0	0	1	36.668
B101093	0	0	0
B101094	0	0	0
B101095	0	0	0
B101098	0	0	0
B101099	0	0	1	32.2224
B101100	0	0	0
B101101	0	0	0
B101102	0	0	0
B101104	0	0	0
B101106	0	1	1	27.912
B101108	0	0	0
B101110	0	0	0
B101111	0	0	1	36.2485
B101112	0	0	1	38.8757
B101113	0	0	0
B101114	0	0	1	38.8248
B102001	0	0	1	38.4946
B102002	0	0	1	36.3094
B102003	0	0	0
B102004	0	0	0
B102005	0	1	1	32.4504
B102006	0	0	0
B102007	0	1	1	31.3786
B102008	0	1	1	31.3841
B102009	0	0	0
B102010	0	1	1	32.0417
B102011	0	1	1	31.1176
B102012	0	0	0
B102013	0	0	1	39.8242
B102014	0	0	0
B102015	0	1	1	38.6269
B102016	0	0	0
B102017	0	0	0
B102018	0	1	1	35.0687
B102019	0	0	0
B102020	0	0	0
B102021	0	1	1	37.0337
B102022	0	0	0
B102024	0	1	1	32.3697
B102025	0	0	1	37.288
B102026	0	0	0
B102027	0	0	0
B102028	0	0	1	35.2981
B102030	0	0	1	39.2242
B102031	0	0	0
B102032	0	0	0
B102033	0	0	0
B102034	0	1	1	34.2667
B102036	0	1	1	29.0147
B103001	0	0	1	37.1304
B103002	0	0	1	39.6671
B103003	0	0	0
B103004	0	0	0
B103005	0	1	1	30.4075
B103006	0	1	1	30.597
B103007	0	0	0
B103008	0	0	1	37.4797
B103009	0	1	1	36.6275
B103010	0	0	0
B103011	0	1	1	30.4909
B103012	0	1	1	31.7479
B103013	0	1	1	38.3624
B103014	0	0	0
B103015	0	0	0
B103016	0	0	0
B103017	0	0	0
B103018	0	1	1	30.6205
B103019	0	1	1	26.2197
B104001	0	0	0
B104002	0	0	0
B104003	0	0	0
B104004	0	0	0
B104006	0	0	0
B104009	0	0	0
B104010	0	0	0
B104011	0	0	0
B104012	0	0	0
B104013	0	1	1	33.0533
B104014	0	1	1	31.3121
B104018	0	0	0
B104019	0	0	0
B104020	0	1	1	33.5637
B104021	0	0	0
B104022	0	1	1	34.9155
B104023	0	0	0
B104025	0	0	1	35.7309
B104026	0	0	0
B104027	0	0	0
B104028	0	0	0
B104030	0	0	1	32.8695
B104031	0	0	0
B104032	0	0	0
B104033	0	1	1	30.9514
B104034	0	1	1	31.6285
B104035	0	0	0
B104036	0	0	0
B104037	0	0	0
B104038	0	0	0
B104039	0	1	1	34.3896
B104040	0	0	0
B104041	0	0	0
B104042	0	0	0
B104043	0	0	1	40.2083
B104044	0	0	0
B104046	0	0	0
B104047	0	0	0
B104048	0	0	0
B104049	0	0	0
B104050	0	0	1	36.3774
B104051	0	0	0
B104052	0	0	1	37.2375
B104053	0	0	1	39.1364
B105001	0	0	0
B105002	0	0	1	36.8749
B105003	0	0	0
B105004	0	0	1	36.2511
B105005	0	1	1	31.7138
B105006	0	1	1	30.9234
B105007	0	1	1	38.185
B105008	0	0	0
B105011	0	1	1	29.4207
B105012	0	0	0
B105014	0	0	1	29.4185
B105015	0	0	0
B105016	0	0	0
B105017	0	1	1	32.3624
B105018	0	0	0
B105019	0	1	1	30.5901
B105020	0	1	1	29.5372
B105021	0	0	1	38.8564
B105022	0	1	1	31.1523
B105023	0	1	1	26.9042
B105024	0	0	1	27.6902
B105025	0	0	0
B105026	0	0	0
B105027	0	0	1	32.409
B105028	0	0	0
B105030	0	0	0
B105031	0	0	0
B105032	0	0	1	37.079
B105034	0	0	0
B105035	0	0	1	37.5623
B105036	0	0	0
B105039	0	0	1	32.1252
B105041	0	0	0
B105042	0	0	0
B105043	0	0	0
B105044	0	0	0
B105045	0	0	1	37.8977
B105046	0	0	1	33.6151
B105047	0	0	0
B105048	0	0	1	37.0783
B105049	0	0	0
B105050	0	0	0
B105054	0	0	1	37.7166
B105057	0	0	0
B105058	0	0	1	28.9137
B105061	0	0	1	36.8594
B105062	0	0	0
B105063	0	0	0
B105064	0	0	0
B105065	0	0	0
B105066	0	0	1	31.5854
B105067	0	1	1	32.0777
B105068	0	0	0
B105069	0	0	0
B105070	0	0	0
B105071	0	0	0
B105072	0	0	1	36.0984
B106002	0	1	1	28.0289
B106003	0	0	1	29.6236
B106004	0	0	0
B106005	0	0	0
B106006	0	0	1	33.134
B106007	0	1	1	28.5942
B106008	0	0	0
B106010	0	1	1	29.3336
B106011	0	1	1	32.912
B106012	0	0	0
B106013	0	0	0
B106014	0	0	0
B106015	0	0	0
B106016	0	0	1	28.2731
B106018	0	0	0
B106019	0	0	1	33.1461
B106020	0	0	0
B106021	0	0	0
B106022	0	1	1	27.0665
B106023	0	0	0
B106024	0	1	1	26.3087
B106025	0	1	1	25.3406
B106026	0	0	0
B107002	0	0	0
B107003	0	1	1	34.722
B107004	0	0	1	35.9813
B107005	0	0	0
B107006	0	1	1	37.5883
B107007	0	0	0
B107008	0	0	0
B107009	0	0	0
B107010	0	0	0
B107011	0	0	1	39.6846
B107012	0	1	0
B107013	0	0	0
B107014	0	0	1	33.3756
B107015	0	0	1	35.32
B107016	0	0	0
B107017	0	1	1	28.7967
B107018	0	1	1	28.939
B107019	0	0	0
B107020	0	0	0
B107021	0	0	0
B107022	0	1	1	33.1581
B107023	0	0	0
B107024	0	0	0
B107025	0	0	1	34.3154
B107026	0	0	0
B107027	0	0	0
B107028	0	0	0
B107029	0	1	1	38.9857
B107030	0	0	0
B107031	0	0	1	28.4272
B107032	0	0	0
B107033	0	0	0
B107034	0	0	1	37.9734
B107035	0	0	1	25.3438
B107037	0	0	0
B107038	0	0	0
B107039	0	0	0
B107040	0	1	1	38.799
B107041	0	1	1	34.0487
B107042	0	1	1	37.1551
B107043	0	0	0
B107044	0	0	1	37.1044
B107045	0	0	0
B107046	0	0	0
B107047	0	0	0
B107048	0	0	0
B107049	0	0	0
B107050	0	0	0
B107051	0	0	0
B107052	0	0	0
B108001	0	0	0
B108003	0	0	0
B108004	0	0	1	33.2442
B108006	0	0	0
B108007	0	0	0
B108008	0	0	0
B108009	0	0	1	36.0611
B108010	0	1	1	28.8502
B108011	0	0	0
B108012	0	0	1	38.1379
B108014	0	0	0
B108015	0	0	0
B108016	0	0	0
B108017	0	0	0
B108018	0	0	0
B108019	0	0	0
B108020	0	0	0
B108021	0	1	1	28.8424
B108022	0	0	0
B108023	0	0	0
B108024	0	0	1	35.3546
B108025	0	0	0
B108026	0	0	0
B108028	0	0	0
B108030	0	0	0
B108031	0	0	0
B109011	0	0	0
B109012	0	0	0
B109013	0	0	0
B109014	0	1	1	30.2543
B109015	0	0	0
B109016	0	0	0
B109017	0	0	0
B109018	0	0	1	37.2679
B109019	0	1	1	29.6533
B109020	0	0	0
B109021	0	0	0

## Sheet: SF1d
MRCID	Symptoms	DF_result	qPCR_result	Ct
B101005	1	0	0
B101038	1	0	0
B101079	1	1	1	27.3512
B101096	1	1	1	34.6392
B101097	1	0	0
B101103	1	0	0
B101107	1	0	0
B101109	1	0	0
B102023	1	0	0
B102035	1	1	1	32.8135
B104005	1	1	1	30.8945
B104007	1	1	0
B104008	1	0	0
B104015	1	1	1	31.0612
B104016	1	1	0
B104017	1	0	0
B104029	1	0	0
B105013	1	1	1	34.7148
B105037	1	0	0
B105038	1	0	0
B105059	1	1	1	28.2601
B106017	1	1	1	36.6543
B107053	1	0	0
B107054	1	0	0
B108027	1	1	1	34.2338
B108029	1	0	0

## Sheet: SF1e
MRCID	Symptoms	microscopy_result	parasite_species	parasitemia	qPCR_result	Ct
B101005	1	0			0
B101038	1	0			0
B101079	1	1	1	34839	1	27.3512
B101096	1	0			1	34.6392
B101097	1	0			0
B101103	1	0			0
B101107	1	0			0
B101109	1	0			0
B102023	1	0			0
B102035	1	1	1	482	1	32.8135
B104005	1	1	1	816	1	30.8945
B104007	1	0			0
B104008	1	0			0
B104015	1	1	1	850	1	31.0612
B104016	1	1	1	32	0
B104017	1	0			0
B104029	1	0			0
B105013	1	1	1	87	1	34.7148
B105037	1	0			0
B105038	1	0			0
B105059	1	1	1	1988	1	28.2601
B106017	1	0			1	36.6543
B107053	1	0			0
B107054	1	0			0
B108027	1	1	1	88	1	34.2338
B108029	1	0			0

## Sheet: SF1f
MRCID	Symptoms	RDT_result	qPCR_result	Ct
B101005	1	0	0
B101038	1	0	0
B101079	1	1	1	27.3512
B101096	1	0	1	34.6392
B101097	1	0	0
B101103	1	0	0
B101107	1	0	0
B101109	1	0	0
B102023	1	0	0
B102035	1	1	1	32.8135
B104005	1	1	1	30.8945
B104007	1	0	0
B104008	1	0	0
B104015	1	1	1	31.0612
B104016	1	0	0
B104017	1	0	0
B104029	1	0	0
B105013	1	1	1	34.7148
B105037	1	0	0
B105038	1	0	0
B105059	1	1	1	28.2601
B106017	1	0	1	36.6543
B107053	1	0	0
B107054	1	0	0
B108027	1	0	1	34.2338
B108029	1	0	0

## Sheet: Fig4
Dragonfly					Alethia					Whole Blood qPCR					DBS qPCR
ID_Dragonfly	Parasitemia	Result_DF			ID_Alethia	Parasitemia	Result_Alethia			ID_WB_qPCR	Parasitemia	Result_WB_qPCR			ID_DBS_qPCR	Parasitemia	Result_DBS_qPCR
DF_C1_1	6000	1			A_C1_1	6000	1			WB_C1_1	6000	1			DBS_C1_1	6000	1
DF_C1_2	6000	1			A_C1_2	6000	1			WB_C1_2	6000	1			DBS_C1_2	6000	1
DF_C1_3	6000	1			A_C1_3	6000	1			WB_C1_3	6000	1			DBS_C1_3	6000	1
DF_C1_4	6000	1			A_C1_4	6000	1			WB_C1_4	6000	1			DBS_C1_4	6000	1
DF_C1_5	6000	1			A_C1_5	6000	1			WB_C1_5	6000	1			DBS_C1_5	6000	1
DF_C2_1	600	1			A_C2_1	600	1			WB_C1_6	6000	1			DBS_C1_6	6000	1
DF_C2_2	600	1			A_C2_2	600	1			WB_C1_7	6000	1			DBS_C1_7	6000	1
DF_C2_3	600	1			A_C2_3	600	1			WB_C1_8	6000	1			DBS_C1_8	6000	1
DF_C2_4	600	1			A_C2_4	600	1			WB_C1_9	6000	1			DBS_C1_9	6000	1
DF_C2_5	600	1			A_C2_5	600	1			WB_C1_10	6000	1			DBS_C1_10	6000	1
DF_C3_1	60	1			A_C3_1	60	1			WB_C2_1	600	1			DBS_C2_1	600	1
DF_C3_2	60	1			A_C3_2	60	1			WB_C2_2	600	1			DBS_C2_2	600	1
DF_C3_3	60	1			A_C3_3	60	1			WB_C2_3	600	1			DBS_C2_3	600	1
DF_C3_4	60	1			A_C3_4	60	1			WB_C2_4	600	1			DBS_C2_4	600	1
DF_C3_5	60	1			A_C3_5	60	1			WB_C2_5	600	1			DBS_C2_5	600	1
DF_C4_1	30	1			A_C4_1	30	1			WB_C2_6	600	1			DBS_C2_6	600	1
DF_C4_2	30	1			A_C4_2	30	1			WB_C2_7	600	1			DBS_C2_7	600	1
DF_C4_3	30	1			A_C4_3	30	1			WB_C2_8	600	1			DBS_C2_8	600	1
DF_C4_4	30	1			A_C4_4	30	1			WB_C2_9	600	1			DBS_C2_9	600	1
DF_C4_5	30	1			A_C4_5	30	1			WB_C2_10	600	1			DBS_C2_10	600	1
DF_C5_1	15	1			A_C5_1	15	1			WB_C3_1	60	1			DBS_C3_1	60	1
DF_C5_2	15	1			A_C5_2	15	1			WB_C3_2	60	1			DBS_C3_2	60	1
DF_C5_3	15	1			A_C5_3	15	1			WB_C3_3	60	1			DBS_C3_3	60	1
DF_C5_4	15	1			A_C5_4	15	1			WB_C3_4	60	1			DBS_C3_4	60	1
DF_C5_5	15	1			A_C5_5	15	1			WB_C3_5	60	1			DBS_C3_5	60	1
DF_C6_1	7.5	1			A_C6_1	7.5	1			WB_C3_6	60	1			DBS_C3_6	60	1
DF_C6_2	7.5	1			A_C6_2	7.5	1			WB_C3_7	60	1			DBS_C3_7	60	1
DF_C6_3	7.5	1			A_C6_3	7.5	1			WB_C3_8	60	1			DBS_C3_8	60	1
DF_C6_4	7.5	1			A_C6_4	7.5	1			WB_C3_9	60	1			DBS_C3_9	60	1
DF_C6_5	7.5	1			A_C6_5	7.5	1			WB_C3_10	60	1			DBS_C3_10	60	1
DF_C7_1	3.75	1			A_C7_1	3.75	1			WB_C4_1	30	1			DBS_C4_1	30	1
DF_C7_2	3.75	1			A_C7_2	3.75	1			WB_C4_2	30	1			DBS_C4_2	30	1
DF_C7_3	3.75	1			A_C7_3	3.75	1			WB_C4_3	30	1			DBS_C4_3	30	1
DF_C7_4	3.75	1			A_C7_4	3.75	1			WB_C4_4	30	1			DBS_C4_4	30	1
DF_C7_5	3.75	1			A_C7_5	3.75	1			WB_C4_5	30	1			DBS_C4_5	30	1
DF_C8_1	1.875	1			A_C8_1	1.875	1			WB_C4_6	30	1			DBS_C4_6	30	1
DF_C8_2	1.875	1			A_C8_2	1.875	1			WB_C4_7	30	1			DBS_C4_7	30	1
DF_C8_3	1.875	1			A_C8_3	1.875	1			WB_C4_8	30	1			DBS_C4_8	30	1
DF_C8_4	1.875	1			A_C8_4	1.875	1			WB_C4_9	30	1			DBS_C4_9	30	1
DF_C8_5	1.875	1			A_C8_5	1.875	1			WB_C4_10	30	1			DBS_C4_10	30	1
DF_C9_1	0.9375	1			A_C9_1	0.9375	1			WB_C5_1	15	1			DBS_C5_1	15	1
DF_C9_2	0.9375	1			A_C9_2	0.9375	1			WB_C5_2	15	1			DBS_C5_2	15	1
DF_C9_3	0.9375	1			A_C9_3	0.9375	1			WB_C5_3	15	1			DBS_C5_3	15	1
DF_C9_4	0.9375	1			A_C9_4	0.9375	1			WB_C5_4	15	1			DBS_C5_4	15	1
DF_C9_5	0.9375	1			A_C9_5	0.9375	1			WB_C5_5	15	1			DBS_C5_5	15	1
DF_C9_6	0.9375	1			A_C9_6	0.9375	1			WB_C5_6	15	1			DBS_C5_6	15	1
DF_C9_7	0.9375	1			A_C9_7	0.9375	1			WB_C5_7	15	1			DBS_C5_7	15	1
DF_C9_8	0.9375	1			A_C9_8	0.9375	1			WB_C5_8	15	1			DBS_C5_8	15	1
DF_C9_9	0.9375	1			A_C9_9	0.9375	1			WB_C5_9	15	1			DBS_C5_9	15	1
DF_C9_10	0.9375	1			A_C9_10	0.9375	1			WB_C5_10	15	1			DBS_C5_10	15	1
DF_C10_1	0.46875	1			A_C10_1	0.46875	1			WB_C6_1	7.5	1			DBS_C6_1	7.5	1
DF_C10_2	0.46875	1			A_C10_2	0.46875	1			WB_C6_2	7.5	1			DBS_C6_2	7.5	1
DF_C10_3	0.46875	0			A_C10_3	0.46875	1			WB_C6_3	7.5	1			DBS_C6_3	7.5	1
DF_C10_4	0.46875	1			A_C10_4	0.46875	1			WB_C6_4	7.5	1			DBS_C6_4	7.5	1
DF_C10_5	0.46875	1			A_C10_5	0.46875	0			WB_C6_5	7.5	1			DBS_C6_5	7.5	1
DF_C10_6	0.46875	1			A_C10_6	0.46875	1			WB_C6_6	7.5	1			DBS_C6_6	7.5	1
DF_C10_7	0.46875	1			A_C10_7	0.46875	1			WB_C6_7	7.5	1			DBS_C6_7	7.5	1
DF_C10_8	0.46875	1			A_C10_8	0.46875	1			WB_C6_8	7.5	1			DBS_C6_8	7.5	1
DF_C10_9	0.46875	1			A_C10_9	0.46875	1			WB_C6_9	7.5	1			DBS_C6_9	7.5	1
DF_C10_10	0.46875	1			A_C10_10	0.46875	1			WB_C6_10	7.5	1			DBS_C6_10	7.5	1
DF_C11_1	0.234375	0			A_C11_1	0.234375	1			WB_C7_1	3.75	1			DBS_C7_1	3.75	1
DF_C11_2	0.234375	0			A_C11_2	0.234375	1			WB_C7_2	3.75	1			DBS_C7_2	3.75	0
DF_C11_3	0.234375	1			A_C11_3	0.234375	1			WB_C7_3	3.75	1			DBS_C7_3	3.75	1
DF_C11_4	0.234375	1			A_C11_4	0.234375	1			WB_C7_4	3.75	1			DBS_C7_4	3.75	1
DF_C11_5	0.234375	0			A_C11_5	0.234375	0			WB_C7_5	3.75	1			DBS_C7_5	3.75	0
DF_C11_6	0.234375	1			A_C11_6	0.234375	0			WB_C7_6	3.75	1			DBS_C7_6	3.75	1
DF_C11_7	0.234375	1			A_C11_7	0.234375	0			WB_C7_7	3.75	1			DBS_C7_7	3.75	0
DF_C11_8	0.234375	1			A_C11_8	0.234375	0			WB_C7_8	3.75	1			DBS_C7_8	3.75	1
DF_C11_9	0.234375	1			A_C11_9	0.234375	1			WB_C7_9	3.75	1			DBS_C7_9	3.75	1
DF_C11_10	0.234375	1			A_C11_10	0.234375	1			WB_C7_10	3.75	1			DBS_C7_10	3.75	1
DF_C12_1	0.117188	1			A_C12_1	0.117188	0			WB_C8_1	1.875	1			DBS_C8_1	1.875	1
DF_C12_2	0.117188	0			A_C12_2	0.117188	0			WB_C8_2	1.875	1			DBS_C8_2	1.875	0
DF_C12_3	0.117188	0			A_C12_3	0.117188	0			WB_C8_3	1.875	1			DBS_C8_3	1.875	0
DF_C12_4	0.117188	0			A_C12_4	0.117188	0			WB_C8_4	1.875	1			DBS_C8_4	1.875	1
DF_C12_5	0.117188	0			A_C12_5	0.117188	1			WB_C8_5	1.875	1			DBS_C8_5	1.875	0
DF_C12_6	0.117188	1			A_C12_6	0.117188	0			WB_C8_6	1.875	1			DBS_C8_6	1.875	1
DF_C12_7	0.117188	1			A_C12_7	0.117188	1			WB_C8_7	1.875	1			DBS_C8_7	1.875	0
DF_C12_8	0.117188	1			A_C12_8	0.117188	0			WB_C8_8	1.875	1			DBS_C8_8	1.875	0
DF_C12_9	0.117188	1			A_C12_9	0.117188	1			WB_C8_9	1.875	1			DBS_C8_9	1.875	1
DF_C12_10	0.117188	0			A_C12_10	0.117188	1			WB_C8_10	1.875	1			DBS_C8_10	1.875	0
										WB_C9_1	0.9375	1			DBS_C9_1	0.9375	0
										WB_C9_2	0.9375	1			DBS_C9_2	0.9375	0
										WB_C9_3	0.9375	1			DBS_C9_3	0.9375	0
										WB_C9_4	0.9375	1			DBS_C9_4	0.9375	0
										WB_C9_5	0.9375	1			DBS_C9_5	0.9375	0
										WB_C9_6	0.9375	1			DBS_C9_6	0.9375	0
										WB_C9_7	0.9375	1			DBS_C9_7	0.9375	0
										WB_C9_8	0.9375	1			DBS_C9_8	0.9375	0
										WB_C9_9	0.9375	1			DBS_C9_9	0.9375	0
										WB_C9_10	0.9375	1			DBS_C9_10	0.9375	0
										WB_C10_1	0.46875	1			DBS_C10_1	0.46875	0
										WB_C10_2	0.46875	1			DBS_C10_2	0.46875	0
										WB_C10_3	0.46875	1			DBS_C10_3	0.46875	0
										WB_C10_4	0.46875	1			DBS_C10_4	0.46875	0
										WB_C10_5	0.46875	1			DBS_C10_5	0.46875	0
										WB_C10_6	0.46875	1			DBS_C10_6	0.46875	0
										WB_C10_7	0.46875	1			DBS_C10_7	0.46875	0
										WB_C10_8	0.46875	1			DBS_C10_8	0.46875	0
										WB_C10_9	0.46875	1			DBS_C10_9	0.46875	0
										WB_C10_10	0.46875	1			DBS_C10_10	0.46875	0
										WB_C11_1	0.234375	1			DBS_C11_1	0.234375	0
										WB_C11_2	0.234375	0			DBS_C11_2	0.234375	0
										WB_C11_3	0.234375	1			DBS_C11_3	0.234375	0
										WB_C11_4	0.234375	1			DBS_C11_4	0.234375	0
										WB_C11_5	0.234375	1			DBS_C11_5	0.234375	0
										WB_C11_6	0.234375	1			DBS_C11_6	0.234375	0
										WB_C11_7	0.234375	1			DBS_C11_7	0.234375	0
										WB_C11_8	0.234375	0			DBS_C11_8	0.234375	0
										WB_C11_9	0.234375	1			DBS_C11_9	0.234375	0
										WB_C11_10	0.234375	1			DBS_C11_10	0.234375	0
										WB_C12_1	0.117188	0			DBS_C12_1	0.117188	0
										WB_C12_2	0.117188	0			DBS_C12_2	0.117188	0
										WB_C12_3	0.117188	1			DBS_C12_3	0.117188	0
										WB_C12_4	0.117188	1			DBS_C12_4	0.117188	0
										WB_C12_5	0.117188	0			DBS_C12_5	0.117188	0
										WB_C12_6	0.117188	0			DBS_C12_6	0.117188	0
										WB_C12_7	0.117188	1			DBS_C12_7	0.117188	0
										WB_C12_8	0.117188	0			DBS_C12_8	0.117188	0
															DBS_C12_9	0.117188	0
															DBS_C12_10	0.117188	0

## Sheet: Fig5
MRCID	microscopy_result	qPCR_result
111002-BS	0	0
111023-BS	0	0
111031-BS	0	0
111034-BS	0	0
111043-BS	0	0
111054-BS	0	0
111056-BS	0	0
111067-BS	0	0
111068-BS	0	0
111071-BS	0	0
111073-BS	0	0
111074-BS	0	0
111080-BS	0	0
111086-BS	0	0
111133-BS	0	0
111153-BS	0	0
111157-BS	0	0
111161-BS	0	0
111162-BS	0	0
111168-BS	0	0
111181-BS	0	0
111184-BS	0	0
111185-BS	0	0
111249-BS	0	0
111251-BS	0	0
111264-BS	0	0
111265-BS	0	0
111267-BS	0	0
111268-BS	0	0
111269-BS	0	0
111271-BS	0	0
111273-BS	0	0
111307-BS	0	0
111308-BS	0	0
111310-BS	0	0
111315-BS	0	0
111316-BS	0	0
111317-BS	0	0
111333-BS	0	0
111336-BS	0	0
111337-BS	0	0
111343-BS	0	0
111346-BS	0	0
111357-BS	0	0
111359-BS	0	0
111408-BS	0	0
111409-BS	0	0
111411-BS	0	0
113001-BS	0	0
113008-BS	0	0
113010-BS	0	0
113011-BS	0	0
113013-BS	0	0
113016-BS	0	0
113018-BS	0	0
113023-BS	0	0
113024-BS	0	0
113025-BS	0	0
113028-BS	0	0
113036-BS	0	0
113039-BS	0	0
113044-BS	0	0
113046-BS	0	0
113050-BS	0	0
113051-BS	0	0
113056-BS	0	0
113058-BS	0	0
113063-BS	0	0
113071-BS	0	0
113072-BS	0	0
113076-BS	0	0
113077-BS	0	0
113079-BS	0	0
113087-BS	0	0
113088-BS	0	0
113091-BS	0	0
113092-BS	0	0
113093-BS	0	0
113094-BS	0	0
113097-BS	0	0
113098-BS	0	0
113112-BS	0	0
113114-BS	0	0
113130-BS	0	0
113135-BS	0	0
113137-BS	0	0
113142-BS	0	0
113143-BS	0	0
113144-BS	0	0
113145-BS	0	0
113150-BS	0	0
113151-BS	0	0
113152-BS	0	0
113156-BS	0	0
113162-BS	0	0
113174-BS	0	0
113175-BS	0	0
113176-BS	0	0
113178-BS	0	0
113180-BS	0	0
113183-BS	0	0
113185-BS	0	0
113186-BS	0	0
113188-BS	0	0
113191-BS	0	0
113194-BS	0	0
113207-BS	0	0
113208-BS	0	0
113213-BS	0	0
113214-BS	0	0
113217-BS	0	0
113221-BS	0	0
113222-BS	0	0
113223-BS	0	0
113224-BS	0	0
113238-BS	0	0
113242-BS	0	0
113245-BS	0	0
113247-BS	0	0
113253-BS	0	0
113261-BS	0	0
113263-BS	0	0
113265-BS	0	0
113266-BS	0	0
114003-BS	0	0
114006-BS	0	0
114008-BS	0	0
114018-BS	0	0
114024-BS	0	0
114027-BS	0	0
114029-BS	0	0
114031-BS	0	0
114035-BS	0	0
114044-BS	0	0
114054-BS	0	0
114063-BS	0	0
114066-BS	0	0
114067-BS	0	0
114074-BS	0	0
114079-BS	0	0
114081-BS	0	0
114083-BS	0	0
114084-BS	0	0
114103-BS	0	0
114116-BS	0	0
114125-BS	0	0
114128-BS	0	0
114135-BS	0	0
114158-BS	0	0
114162-BS	0	0
114164-BS	0	0
114185-BS	0	0
114193-BS	0	0
114196-BS	0	0
114198-BS	0	0
114203-BS	0	0
114211-BS	0	0
114221-BS	0	0
114225-BS	0	0
114235-BS	0	0
114239-BS	0	0
114242-BS	0	0
114243-BS	0	0
114244-BS	0	0
114251-BS	0	0
114256-BS	0	0
114262-BS	0	0
114266-BS	0	0
114279-BS	0	0
114290-BS	0	0
114302-BS	0	0
114304-BS	0	0
114307-BS	0	0
114308-BS	0	0
114311-BS	0	0
114326-BS	0	0
114337-BS	0	0
114342-BS	0	0
114344-BS	0	0
114360-BS	0	0
114383-BS	0	0
114391-BS	0	0
114392-BS	0	0
114394-BS	0	0
114410-BS	0	0
114412-BS	0	0
114417-BS	0	0
114432-BS	0	0
114439-BS	0	0
114448-BS	0	0
114450-BS	0	0
114454-BS	0	0
144001-BS	0	0
144004-BS	0	0
144007-BS	0	0
144008-BS	0	0
144012-BS	0	0
144025-BS	0	0
144027-BS	0	0
144038-BS	0	0
144039-BS	0	0
144040-BS	0	0
144043-BS	0	0
144050-BS	0	0
144051-BS	0	0
144052-BS	0	0
144053-BS	0	0
144056-BS	0	0
144057-BS	0	0
144058-BS	0	0
144065-BS	0	0
144066-BS	0	0
144068-BS	0	0
144069-BS	0	0
144072-BS	0	0
144089-BS	0	0
144090-BS	0	0
144101-BS	0	0
144106-BS	0	0
144109-BS	0	0
144112-BS	0	0
144115-BS	0	0
144117-BS	0	0
144119-BS	0	0
144121-BS	0	0
144123-BS	0	0
144124-BS	0	0
144132-BS	0	0
144133-BS	0	0
144134-BS	0	0
144136-BS	0	0
144141-BS	0	0
144146-BS	0	0
144164-BS	0	0
144166-BS	0	0
144167-BS	0	0
144168-BS	0	0
144174-BS	0	0
144204-BS	0	0
144206-BS	0	0
144209-BS	0	0
144222-BS	0	0
144231-BS	0	0
144249-BS	0	0
144251-BS	0	0
144254-BS	0	0
144260-BS	0	0
144264-BS	0	0
144266-BS	0	0
144268-BS	0	0
144274-BS	0	0
144276-BS	0	0
144281-BS	0	0
144292-BS	0	0
144300-BS	0	0
144302-BS	0	0
144304-BS	0	0
144308-BS	0	0
144309-BS	0	0
144311-BS	0	0
144318-BS	0	0
144322-BS	0	0
144324-BS	0	0
144325-BS	0	0
144326-BS	0	0
144327-BS	0	0
144329-BS	0	0
144330-BS	0	0
144337-BS	0	0
144341-BS	0	0
144342-BS	0	0
144343-BS	0	0
144352-BS	0	0
144356-BS	0	0
144358-BS	0	0
144361-BS	0	0
144362-BS	0	0
144365-BS	0	0
144373-BS	0	0
144375-BS	0	0
144376-BS	0	0
B101001	0	0
B101002	1	1
B101003	0	0
B101004	0	0
B101005	0	0
B101006	0	0
B101007	1	1
B101008	0	0
B101009	0	0
B101010	0	0
B101011	0	0
B101012	0	0
B101013	0	0
B101014	0	0
B101015	0	0
B101016	0	0
B101017	1	1
B101018	0	1
B101019	0	0
B101020	0	0
B101021	1	1
B101022	0	0
B101023	0	0
B101024	0	0
B101025	0	0
B101026	0	0
B101027	0	0
B101028	1	1
B101029	1	1
B101030	0	0
B101031	0	0
B101032	0	0
B101033	0	0
B101034	0	1
B101035	0	0
B101036	0	0
B101037	0	0
B101038	0	0
B101039	1	1
B101040	0	0
B101041	0	0
B101042	0	0
B101043	0	0
B101044	0	1
B101045	1	0
B101046	0	0
B101047	0	0
B101048	0	0
B101049	0	0
B101050	0	0
B101051	0	0
B101052	0	0
B101053	1	1
B101054	0	1
B101055	1	1
B101056	1	1
B101057	0	0
B101058	0	0
B101059	0	0
B101061	0	0
B101063	0	0
B101064	0	0
B101065	1	1
B101066	0	0
B101067	0	0
B101068	0	0
B101069	0	0
B101070	0	1
B101071	1	1
B101072	0	0
B101073	0	0
B101074	0	0
B101075	1	1
B101076	0	0
B101077	1	1
B101078	0	0
B101079	1	1
B101080	1	1
B101081	1	1
B101082	0	0
B101083	0	0
B101084	0	0
B101085	0	0
B101086	0	0
B101087	0	1
B101088	1	1
B101089	1	1
B101090	0	1
B101091	1	1
B101093	0	0
B101094	0	0
B101095	0	0
B101096	0	1
B101097	0	0
B101098	0	0
B101099	1	1
B101100	0	0
B101101	0	0
B101102	0	0
B101103	0	0
B101104	0	0
B101106	1	1
B101107	0	0
B101108	0	0
B101109	0	0
B101110	0	0
B101111	0	1
B101112	0	1
B101113	0	0
B101114	0	1
B102001	0	1
B102002	1	1
B102003	0	0
B102004	0	0
B102005	1	1
B102006	0	0
B102007	1	1
B102008	1	1
B102009	0	0
B102010	1	1
B102011	1	1
B102012	0	0
B102013	0	1
B102014	0	0
B102015	0	1
B102016	0	0
B102017	0	0
B102018	1	1
B102019	0	0
B102020	0	0
B102021	1	1
B102022	0	0
B102023	0	0
B102024	1	1
B102025	1	1
B102026	0	0
B102027	0	0
B102028	1	1
B102030	0	1
B102031	0	0
B102032	0	0
B102033	0	0
B102034	1	1
B102035	1	1
B102036	1	1
B103001	0	1
B103002	0	1
B103003	0	0
B103004	1	0
B103005	1	1
B103006	1	1
B103007	0	0
B103008	0	1
B103009	1	1
B103010	0	0
B103011	1	1
B103012	1	1
B103013	1	1
B103014	0	0
B103015	0	0
B103016	0	0
B103017	0	0
B103018	1	1
B103019	1	1
B104001	0	0
B104002	0	0
B104003	0	0
B104004	0	0
B104005	1	1
B104006	0	0
B104007	0	0
B104008	0	0
B104009	0	0
B104010	0	0
B104011	0	0
B104012	0	0
B104013	1	1
B104014	1	1
B104015	1	1
B104016	1	0
B104017	0	0
B104018	0	0
B104019	0	0
B104020	1	1
B104021	0	0
B104022	1	1
B104023	0	0
B104025	1	1
B104026	0	0
B104027	0	0
B104028	0	0
B104029	0	0
B104030	0	1
B104031	0	0
B104032	0	0
B104033	1	1
B104034	1	1
B104035	0	0
B104036	0	0
B104037	0	0
B104038	0	0
B104039	1	1
B104040	0	0
B104041	0	0
B104042	0	0
B104043	0	1
B104044	0	0
B104046	0	0
B104047	0	0
B104048	0	0
B104049	0	0
B104050	1	1
B104051	0	0
B104052	0	1
B104053	0	1
B105001	0	0
B105002	0	1
B105003	0	0
B105004	1	1
B105005	1	1
B105006	1	1
B105007	0	1
B105008	0	0
B105011	1	1
B105012	0	0
B105013	1	1
B105014	1	1
B105015	0	0
B105016	0	0
B105017	1	1
B105018	0	0
B105019	1	1
B105020	1	1
B105021	0	1
B105022	1	1
B105023	1	1
B105024	0	1
B105025	0	0
B105026	0	0
B105027	0	1
B105028	0	0
B105030	0	0
B105031	0	0
B105032	0	1
B105034	0	0
B105035	0	1
B105036	0	0
B105037	0	0
B105038	0	0
B105039	0	1
B105041	0	0
B105042	0	0
B105043	0	0
B105044	0	0
B105045	0	1
B105046	1	1
B105047	0	0
B105048	1	1
B105049	0	0
B105050	0	0
B105054	1	1
B105057	0	0
B105058	0	1
B105059	1	1
B105061	1	1
B105062	0	0
B105063	0	0
B105064	0	0
B105065	0	0
B105066	0	1
B105067	1	1
B105068	0	0
B105069	0	0
B105070	0	0
B105071	0	0
B105072	1	1
B106002	1	1
B106003	1	1
B106004	0	0
B106005	0	0
B106006	0	1
B106007	1	1
B106008	0	0
B106010	1	1
B106011	1	1
B106012	0	0
B106013	0	0
B106014	0	0
B106015	0	0
B106016	1	1
B106017	0	1
B106018	0	0
B106019	1	1
B106020	0	0
B106021	0	0
B106022	1	1
B106023	0	0
B106024	1	1
B106025	1	1
B106026	0	0
B107002	0	0
B107003	1	1
B107004	1	1
B107005	1	0
B107006	1	1
B107007	0	0
B107008	0	0
B107009	0	0
B107010	0	0
B107011	0	1
B107012	0	0
B107013	0	0
B107014	0	1
B107015	1	1
B107016	0	0
B107017	1	1
B107018	1	1
B107019	0	0
B107020	0	0
B107021	0	0
B107022	1	1
B107023	0	0
B107024	0	0
B107025	0	1
B107026	0	0
B107027	0	0
B107028	0	0
B107029	1	1
B107030	0	0
B107031	0	1
B107032	0	0
B107033	0	0
B107034	0	1
B107035	0	1
B107037	0	0
B107038	0	0
B107039	0	0
B107040	1	1
B107041	1	1
B107042	1	1
B107043	0	0
B107044	0	1
B107045	0	0
B107046	0	0
B107047	0	0
B107048	0	0
B107049	0	0
B107050	0	0
B107051	0	0
B107052	0	0
B107053	0	0
B107054	0	0
B108001	0	0
B108003	0	0
B108004	1	1
B108006	0	0
B108007	0	0
B108008	0	0
B108009	1	1
B108010	1	1
B108011	0	0
B108012	1	1
B108014	0	0
B108015	0	0
B108016	0	0
B108017	0	0
B108018	0	0
B108019	0	0
B108020	0	0
B108021	1	1
B108022	0	0
B108023	0	0
B108024	1	1
B108025	0	0
B108026	0	0
B108027	1	1
B108028	0	0
B108029	0	0
B108030	0	0
B108031	0	0
B109011	0	0
B109012	0	0
B109013	0	0
B109014	1	1
B109015	0	0
B109016	0	0
B109017	0	0
B109018	0	1
B109019	1	1
B109020	0	0
B109021	0	0

## Sheet: Fig6
MRCID	Symptoms	RDT_result	Microscopy_result	DF_result	qPCR_result
111002-BS	0	0	0	0	0
111023-BS	0	0	0	0	0
111031-BS	0	0	0	0	0
111034-BS	0	0	0	0	0
111043-BS	0	0	0	0	0
111054-BS	0	0	0	0	0
111056-BS	0	0	0	0	0
111067-BS	0	0	0	0	0
111068-BS	0	0	0	0	0
111071-BS	0	0	0	0	0
111073-BS	0	0	0	0	0
111074-BS	0	0	0	0	0
111080-BS	0	0	0	0	0
111086-BS	0	0	0	0	0
111133-BS	0	0	0	0	0
111153-BS	0	0	0	0	0
111157-BS	0	0	0	0	0
111161-BS	0	0	0	0	0
111162-BS	0	0	0	0	0
111168-BS	0	0	0	0	0
111181-BS	0	0	0	0	0
111184-BS	0	0	0	0	0
111185-BS	0	0	0	0	0
111249-BS	0	0	0	0	0
111251-BS	0	0	0	0	0
111264-BS	0	0	0	0	0
111265-BS	0	0	0	0	0
111267-BS	0	0	0	0	0
111268-BS	0	0	0	0	0
111269-BS	0	1	0	0	0
111271-BS	0	1	0	0	0
111273-BS	0	0	0	0	0
111307-BS	0	0	0	0	0
111308-BS	0	1	0	0	0
111310-BS	0	0	0	0	0
111315-BS	0	0	0	0	0
111316-BS	0	0	0	0	0
111317-BS	0	0	0	0	0
111333-BS	0	0	0	0	0
111336-BS	0	0	0	0	0
111337-BS	0	0	0	0	0
111343-BS	0	0	0	0	0
111346-BS	0	0	0	0	0
111357-BS	0	0	0	0	0
111359-BS	0	0	0	0	0
111408-BS	0	0	0	0	0
111409-BS	0	0	0	0	0
111411-BS	0	0	0	0	0
113001-BS	0	0	0	0	0
113008-BS	0	0	0	0	0
113010-BS	0	0	0	0	0
113011-BS	0	0	0	0	0
113013-BS	0	0	0	0	0
113016-BS	0	0	0	0	0
113018-BS	0	0	0	0	0
113023-BS	0	0	0	0	0
113024-BS	0	0	0	0	0
113025-BS	0	0	0	0	0
113028-BS	0	0	0	0	0
113036-BS	0	0	0	0	0
113039-BS	0	0	0	0	0
113044-BS	0	0	0	0	0
113046-BS	0	0	0	0	0
113050-BS	0	0	0	0	0
113051-BS	0	0	0	0	0
113056-BS	0	0	0	0	0
113058-BS	0	0	0	0	0
113063-BS	0	0	0	0	0
113071-BS	0	0	0	0	0
113072-BS	0	0	0	0	0
113076-BS	0	0	0	0	0
113077-BS	0	0	0	0	0
113079-BS	0	0	0	0	0
113087-BS	0	0	0	0	0
113088-BS	0	0	0	0	0
113091-BS	0	0	0	0	0
113092-BS	0	0	0	0	0
113093-BS	0	0	0	0	0
113094-BS	0	0	0	0	0
113097-BS	0	0	0	0	0
113098-BS	0	0	0	0	0
113112-BS	0	0	0	0	0
113114-BS	0	0	0	0	0
113130-BS	0	0	0	0	0
113135-BS	0	0	0	0	0
113137-BS	0	0	0	0	0
113142-BS	0	0	0	0	0
113143-BS	0	0	0	0	0
113144-BS	0	0	0	0	0
113145-BS	0	0	0	0	0
113150-BS	0	0	0	0	0
113151-BS	0	0	0	0	0
113152-BS	0	0	0	0	0
113156-BS	0	0	0	0	0
113162-BS	0	0	0	0	0
113174-BS	0	0	0	0	0
113175-BS	0	0	0	0	0
113176-BS	0	0	0	0	0
113178-BS	0	0	0	0	0
113180-BS	0	0	0	0	0
113183-BS	0	0	0	0	0
113185-BS	0	0	0	0	0
113186-BS	0	0	0	0	0
113188-BS	0	0	0	0	0
113191-BS	0	0	0	0	0
113194-BS	0	0	0	0	0
113207-BS	0	0	0	0	0
113208-BS	0	0	0	0	0
113213-BS	0	0	0	0	0
113214-BS	0	0	0	0	0
113217-BS	0	0	0	0	0
113221-BS	0	0	0	0	0
113222-BS	0	0	0	0	0
113223-BS	0	0	0	0	0
113224-BS	0	0	0	0	0
113238-BS	0	0	0	0	0
113242-BS	0	0	0	0	0
113245-BS	0	0	0	0	0
113247-BS	0	0	0	0	0
113253-BS	0	0	0	0	0
113261-BS	0	0	0	0	0
113263-BS	0	0	0	0	0
113265-BS	0	0	0	0	0
113266-BS	0	0	0	0	0
114003-BS	0	0	0	0	0
114006-BS	0	0	0	0	0
114008-BS	0	0	0	0	0
114018-BS	0	0	0	0	0
114024-BS	0	0	0	0	0
114027-BS	0	0	0	0	0
114029-BS	0	0	0	0	0
114031-BS	0	0	0	0	0
114035-BS	0	0	0	0	0
114044-BS	0	0	0	0	0
114054-BS	0	0	0	0	0
114063-BS	0	1	0	0	0
114066-BS	0	0	0	0	0
114067-BS	0	0	0	0	0
114074-BS	0	0	0	0	0
114079-BS	0	0	0	0	0
114081-BS	0	0	0	0	0
114083-BS	0	0	0	0	0
114084-BS	0	0	0	0	0
114103-BS	0	0	0	0	0
114116-BS	0	0	0	0	0
114125-BS	0	0	0	0	0
114128-BS	0	0	0	0	0
114135-BS	0	0	0	0	0
114158-BS	0	0	0	0	0
114162-BS	0	0	0	0	0
114164-BS	0	0	0	0	0
114185-BS	0	0	0	0	0
114193-BS	0	0	0	0	0
114196-BS	0	0	0	0	0
114198-BS	0	0	0	0	0
114203-BS	0	0	0	0	0
114211-BS	0	0	0	0	0
114221-BS	0	0	0	0	0
114225-BS	0	0	0	0	0
114235-BS	0	0	0	0	0
114239-BS	0	0	0	0	0
114242-BS	0	0	0	0	0
114243-BS	0	0	0	0	0
114244-BS	0	0	0	0	0
114251-BS	0	0	0	0	0
114256-BS	0	0	0	0	0
114262-BS	0	0	0	0	0
114266-BS	0	0	0	0	0
114279-BS	0	0	0	0	0
114290-BS	0	0	0	0	0
114302-BS	0	0	0	0	0
114304-BS	0	0	0	0	0
114307-BS	0	0	0	0	0
114308-BS	0	0	0	0	0
114311-BS	0	0	0	0	0
114326-BS	0	0	0	0	0
114337-BS	0	0	0	0	0
114342-BS	0	0	0	0	0
114344-BS	0	0	0	0	0
114360-BS	0	0	0	0	0
114383-BS	0	0	0	0	0
114391-BS	0	0	0	0	0
114392-BS	0	0	0	0	0
114394-BS	0	0	0	0	0
114410-BS	0	0	0	0	0
114412-BS	0	0	0	0	0
114417-BS	0	0	0	0	0
114432-BS	0	0	0	0	0
114439-BS	0	0	0	0	0
114448-BS	0	0	0	0	0
114450-BS	0	0	0	0	0
114454-BS	0	0	0	0	0
144001-BS	0	0	0	0	0
144004-BS	0	0	0	0	0
144007-BS	0	0	0	0	0
144008-BS	0	0	0	0	0
144012-BS	0	0	0	0	0
144025-BS	0	0	0	0	0
144027-BS	0	0	0	0	0
144038-BS	0	0	0	0	0
144039-BS	0	0	0	0	0
144040-BS	0	0	0	0	0
144043-BS	0	0	0	0	0
144050-BS	0	0	0	0	0
144051-BS	0	0	0	0	0
144052-BS	0	0	0	0	0
144053-BS	0	0	0	0	0
144056-BS	0	0	0	0	0
144057-BS	0	0	0	0	0
144058-BS	0	0	0	0	0
144065-BS	0	0	0	0	0
144066-BS	0	0	0	0	0
144068-BS	0	0	0	0	0
144069-BS	0	0	0	0	0
144072-BS	0	0	0	0	0
144089-BS	0	0	0	0	0
144090-BS	0	0	0	0	0
144101-BS	0	0	0	0	0
144106-BS	0	0	0	0	0
144109-BS	0	0	0	0	0
144112-BS	0	0	0	0	0
144115-BS	0	0	0	0	0
144117-BS	0	0	0	0	0
144119-BS	0	0	0	0	0
144121-BS	0	0	0	0	0
144123-BS	0	0	0	0	0
144124-BS	0	0	0	0	0
144132-BS	0	0	0	0	0
144133-BS	0	0	0	0	0
144134-BS	0	0	0	0	0
144136-BS	0	0	0	0	0
144141-BS	0	0	0	0	0
144146-BS	0	0	0	0	0
144164-BS	0	0	0	0	0
144166-BS	0	0	0	0	0
144167-BS	0	0	0	0	0
144168-BS	0	0	0	0	0
144174-BS	0	0	0	0	0
144204-BS	0	0	0	0	0
144206-BS	0	0	0	0	0
144209-BS	0	0	0	0	0
144222-BS	0	0	0	0	0
144231-BS	0	0	0	0	0
144249-BS	0	0	0	0	0
144251-BS	0	0	0	0	0
144254-BS	0	0	0	0	0
144260-BS	0	0	0	0	0
144264-BS	0	0	0	0	0
144266-BS	0	0	0	0	0
144268-BS	0	0	0	0	0
144274-BS	0	0	0	0	0
144276-BS	0	0	0	0	0
144281-BS	0	0	0	0	0
144292-BS	0	0	0	0	0
144300-BS	0	0	0	0	0
144302-BS	0	0	0	0	0
144304-BS	0	0	0	0	0
144308-BS	0	0	0	0	0
144309-BS	0	0	0	0	0
144311-BS	0	0	0	0	0
144318-BS	0	0	0	0	0
144322-BS	0	0	0	0	0
144324-BS	0	0	0	0	0
144325-BS	0	0	0	0	0
144326-BS	0	0	0	0	0
144327-BS	0	0	0	0	0
144329-BS	0	0	0	0	0
144330-BS	0	0	0	0	0
144337-BS	0	0	0	0	0
144341-BS	0	0	0	0	0
144342-BS	0	0	0	0	0
144343-BS	0	0	0	0	0
144352-BS	0	0	0	0	0
144356-BS	0	0	0	0	0
144358-BS	0	0	0	0	0
144361-BS	0	0	0	0	0
144362-BS	0	0	0	0	0
144365-BS	0	0	0	0	0
144373-BS	0	0	0	0	0
144375-BS	0	0	0	0	0
144376-BS	0	0	0	0	0
B101001	0	0	0	0	0
B101002	0	0	1	0	1
B101003	0	0	0	0	0
B101004	0	0	0	0	0
B101005	1	0	0	0	0
B101006	0	0	0	0	0
B101007	0	1	1	0	1
B101008	0	0	0	0	0
B101009	0	0	0	0	0
B101010	0	0	0	0	0
B101011	0	0	0	0	0
B101012	0	0	0	0	0
B101013	0	0	0	0	0
B101014	0	0	0	0	0
B101015	0	0	0	0	0
B101016	0	0	0	0	0
B101017	0	1	1	1	1
B101018	0	0	0	1	1
B101019	0	0	0	0	0
B101020	0	0	0	0	0
B101021	0	1	1	1	1
B101022	0	0	0	0	0
B101023	0	0	0	0	0
B101024	0	0	0	0	0
B101025	0	0	0	0	0
B101026	0	0	0	0	0
B101027	0	0	0	0	0
B101028	0	1	1	1	1
B101029	0	0	1	1	1
B101030	0	0	0	0	0
B101031	0	0	0	0	0
B101032	0	0	0	0	0
B101033	0	0	0	0	0
B101034	0	0	0	1	1
B101035	0	0	0	0	0
B101036	0	0	0	0	0
B101037	0	0	0	0	0
B101038	1	0	0	0	0
B101039	0	1	1	1	1
B101040	0	0	0	0	0
B101041	0	1	0	0	0
B101042	0	0	0	0	0
B101043	0	0	0	0	0
B101044	0	0	0	1	1
B101045	0	0	1	0	0
B101046	0	0	0	0	0
B101047	0	0	0	0	0
B101048	0	0	0	0	0
B101049	0	0	0	0	0
B101050	0	0	0	0	0
B101051	0	0	0	0	0
B101052	0	0	0	0	0
B101053	0	0	1	1	1
B101054	0	0	0	1	1
B101055	0	0	1	1	1
B101056	0	0	1	1	1
B101057	0	1	0	0	0
B101058	0	0	0	0	0
B101059	0	0	0	0	0
B101061	0	0	0	0	0
B101063	0	0	0	0	0
B101064	0	0	0	0	0
B101065	0	1	1	1	1
B101066	0	0	0	0	0
B101067	0	0	0	0	0
B101068	0	0	0	0	0
B101069	0	0	0	0	0
B101070	0	0	0	1	1
B101071	0	0	1	1	1
B101072	0	0	0	0	0
B101073	0	0	0	0	0
B101074	0	0	0	0	0
B101075	0	1	1	0	1
B101076	0	1	0	0	0
B101077	0	1	1	1	1
B101078	0	0	0	0	0
B101079	1	1	1	1	1
B101080	0	0	1	1	1
B101081	0	1	1	1	1
B101082	0	0	0	0	0
B101083	0	0	0	0	0
B101084	0	0	0	0	0
B101085	0	0	0	0	0
B101086	0	0	0	0	0
B101087	0	0	0	1	1
B101088	0	1	1	1	1
B101089	0	1	1	1	1
B101090	0	0	0	1	1
B101091	0	0	1	1	1
B101093	0	0	0	0	0
B101094	0	0	0	0	0
B101095	0	0	0	0	0
B101096	1	0	0	1	1
B101097	1	0	0	0	0
B101098	0	0	0	0	0
B101099	0	0	1	1	1
B101100	0	0	0	0	0
B101101	0	0	0	0	0
B101102	0	0	0	0	0
B101103	1	0	0	0	0
B101104	0	0	0	0	0
B101106	0	1	1	1	1
B101107	1	0	0	0	0
B101108	0	0	0	0	0
B101109	1	0	0	0	0
B101110	0	0	0	0	0
B101111	0	0	0	1	1
B101112	0	0	0	1	1
B101113	0	0	0	0	0
B101114	0	0	0	0	1
B102001	0	0	0	1	1
B102002	0	0	1	1	1
B102003	0	0	0	0	0
B102004	0	0	0	0	0
B102005	0	1	1	1	1
B102006	0	0	0	0	0
B102007	0	1	1	1	1
B102008	0	1	1	1	1
B102009	0	0	0	0	0
B102010	0	1	1	1	1
B102011	0	1	1	1	1
B102012	0	0	0	0	0
B102013	0	0	0	1	1
B102014	0	0	0	0	0
B102015	0	1	0	1	1
B102016	0	0	0	0	0
B102017	0	0	0	0	0
B102018	0	1	1	1	1
B102019	0	0	0	0	0
B102020	0	0	0	0	0
B102021	0	1	1	1	1
B102022	0	0	0	0	0
B102023	1	0	0	0	0
B102024	0	1	1	1	1
B102025	0	0	1	1	1
B102026	0	0	0	0	0
B102027	0	0	0	0	0
B102028	0	0	1	1	1
B102030	0	0	0	1	1
B102031	0	0	0	0	0
B102032	0	0	0	0	0
B102033	0	0	0	0	0
B102034	0	1	1	1	1
B102035	1	1	1	1	1
B102036	0	1	1	1	1
B103001	0	0	0	1	1
B103002	0	0	0	1	1
B103003	0	0	0	0	0
B103004	0	0	1	1	0
B103005	0	1	1	1	1
B103006	0	1	1	1	1
B103007	0	0	0	0	0
B103008	0	0	0	1	1
B103009	0	1	1	1	1
B103010	0	0	0	0	0
B103011	0	1	1	1	1
B103012	0	1	1	1	1
B103013	0	1	1	1	1
B103014	0	0	0	0	0
B103015	0	0	0	0	0
B103016	0	0	0	0	0
B103017	0	0	0	0	0
B103018	0	1	1	1	1
B103019	0	1	1	1	1
B104001	0	0	0	0	0
B104002	0	0	0	1	0
B104003	0	0	0	0	0
B104004	0	0	0	0	0
B104005	1	1	1	1	1
B104006	0	0	0	1	0
B104007	1	0	0	1	0
B104008	1	0	0	0	0
B104009	0	0	0	0	0
B104010	0	0	0	1	0
B104011	0	0	0	0	0
B104012	0	0	0	0	0
B104013	0	1	1	1	1
B104014	0	1	1	1	1
B104015	1	1	1	1	1
B104016	1	0	1	1	0
B104017	1	0	0	0	0
B104018	0	0	0	0	0
B104019	0	0	0	0	0
B104020	0	1	1	1	1
B104021	0	0	0	0	0
B104022	0	1	1	1	1
B104023	0	0	0	0	0
B104025	0	0	1	0	1
B104026	0	0	0	0	0
B104027	0	0	0	0	0
B104028	0	0	0	0	0
B104029	1	0	0	0	0
B104030	0	0	0	1	1
B104031	0	0	0	0	0
B104032	0	0	0	0	0
B104033	0	1	1	1	1
B104034	0	1	1	1	1
B104035	0	0	0	0	0
B104036	0	0	0	0	0
B104037	0	0	0	0	0
B104038	0	0	0	0	0
B104039	0	1	1	1	1
B104040	0	0	0	1	0
B104041	0	0	0	0	0
B104042	0	0	0	0	0
B104043	0	0	0	1	1
B104044	0	0	0	0	0
B104046	0	0	0	0	0
B104047	0	0	0	0	0
B104048	0	0	0	0	0
B104049	0	0	0	0	0
B104050	0	0	1	1	1
B104051	0	0	0	0	0
B104052	0	0	0	1	1
B104053	0	0	0	1	1
B105001	0	0	0	0	0
B105002	0	0	0	1	1
B105003	0	0	0	1	0
B105004	0	0	1	1	1
B105005	0	1	1	1	1
B105006	0	1	1	1	1
B105007	0	1	0	1	1
B105008	0	0	0	1	0
B105011	0	1	1	1	1
B105012	0	0	0	0	0
B105013	1	1	1	1	1
B105014	0	0	1	1	1
B105015	0	0	0	0	0
B105016	0	0	0	0	0
B105017	0	1	1	1	1
B105018	0	0	0	0	0
B105019	0	1	1	1	1
B105020	0	1	1	1	1
B105021	0	0	0	1	1
B105022	0	1	1	1	1
B105023	0	1	1	1	1
B105024	0	0	0	1	1
B105025	0	0	0	0	0
B105026	0	0	0	0	0
B105027	0	0	0	1	1
B105028	0	0	0	0	0
B105030	0	0	0	0	0
B105031	0	0	0	0	0
B105032	0	0	0	1	1
B105034	0	0	0	0	0
B105035	0	0	0	1	1
B105036	0	0	0	0	0
B105037	1	0	0	0	0
B105038	1	0	0	0	0
B105039	0	0	0	1	1
B105041	0	0	0	0	0
B105042	0	0	0	0	0
B105043	0	0	0	0	0
B105044	0	0	0	0	0
B105045	0	0	0	1	1
B105046	0	0	1	1	1
B105047	0	0	0	1	0
B105048	0	0	1	0	1
B105049	0	0	0	0	0
B105050	0	0	0	0	0
B105054	0	0	1	1	1
B105057	0	0	0	0	0
B105058	0	0	0	1	1
B105059	1	1	1	1	1
B105061	0	0	1	1	1
B105062	0	0	0	0	0
B105063	0	0	0	0	0
B105064	0	0	0	0	0
B105065	0	0	0	0	0
B105066	0	0	0	1	1
B105067	0	1	1	1	1
B105068	0	0	0	0	0
B105069	0	0	0	0	0
B105070	0	0	0	0	0
B105071	0	0	0	1	0
B105072	0	0	1	1	1
B106002	0	1	1	1	1
B106003	0	0	1	1	1
B106004	0	0	0	0	0
B106005	0	0	0	0	0
B106006	0	0	0	1	1
B106007	0	1	1	1	1
B106008	0	0	0	0	0
B106010	0	1	1	1	1
B106011	0	1	1	1	1
B106012	0	0	0	0	0
B106013	0	0	0	0	0
B106014	0	0	0	1	0
B106015	0	0	0	0	0
B106016	0	0	1	1	1
B106017	1	0	0	1	1
B106018	0	0	0	0	0
B106019	0	0	1	1	1
B106020	0	0	0	0	0
B106021	0	0	0	0	0
B106022	0	1	1	1	1
B106023	0	0	0	0	0
B106024	0	1	1	1	1
B106025	0	1	1	1	1
B106026	0	0	0	0	0
B107002	0	0	0	0	0
B107003	0	1	1	1	1
B107004	0	0	1	1	1
B107005	0	0	1	1	0
B107006	0	1	1	1	1
B107007	0	0	0	0	0
B107008	0	0	0	0	0
B107009	0	0	0	0	0
B107010	0	0	0	0	0
B107011	0	0	0	1	1
B107012	0	1	0	0	0
B107013	0	0	0	1	0
B107014	0	0	0	1	1
B107015	0	0	1	1	1
B107016	0	0	0	0	0
B107017	0	1	1	1	1
B107018	0	1	1	1	1
B107019	0	0	0	0	0
B107020	0	0	0	0	0
B107021	0	0	0	0	0
B107022	0	1	1	1	1
B107023	0	0	0	0	0
B107024	0	0	0	0	0
B107025	0	0	0	1	1
B107026	0	0	0	1	0
B107027	0	0	0	0	0
B107028	0	0	0	0	0
B107029	0	1	1	1	1
B107030	0	0	0	0	0
B107031	0	0	0	1	1
B107032	0	0	0	0	0
B107033	0	0	0	0	0
B107034	0	0	0	0	1
B107035	0	0	0	1	1
B107037	0	0	0	0	0
B107038	0	0	0	0	0
B107039	0	0	0	0	0
B107040	0	1	1	1	1
B107041	0	1	1	1	1
B107042	0	1	1	1	1
B107043	0	0	0	0	0
B107044	0	0	0	1	1
B107045	0	0	0	0	0
B107046	0	0	0	0	0
B107047	0	0	0	0	0
B107048	0	0	0	1	0
B107049	0	0	0	0	0
B107050	0	0	0	0	0
B107051	0	0	0	0	0
B107052	0	0	0	0	0
B107053	1	0	0	0	0
B107054	1	0	0	0	0
B108001	0	0	0	0	0
B108003	0	0	0	0	0
B108004	0	0	1	1	1
B108006	0	0	0	0	0
B108007	0	0	0	0	0
B108008	0	0	0	0	0
B108009	0	0	1	1	1
B108010	0	1	1	1	1
B108011	0	0	0	0	0
B108012	0	0	1	1	1
B108014	0	0	0	0	0
B108015	0	0	0	0	0
B108016	0	0	0	0	0
B108017	0	0	0	0	0
B108018	0	0	0	0	0
B108019	0	0	0	0	0
B108020	0	0	0	0	0
B108021	0	1	1	1	1
B108022	0	0	0	0	0
B108023	0	0	0	0	0
B108024	0	0	1	1	1
B108025	0	0	0	0	0
B108026	0	0	0	0	0
B108027	1	0	1	1	1
B108028	0	0	0	0	0
B108029	1	0	0	0	0
B108030	0	0	0	0	0
B108031	0	0	0	0	0
B109011	0	0	0	0	0
B109012	0	0	0	0	0
B109013	0	0	0	1	0
B109014	0	1	1	1	1
B109015	0	0	0	0	0
B109016	0	0	0	0	0
B109017	0	0	0	0	0
B109018	0	0	0	1	1
B109019	0	1	1	1	1
B109020	0	0	0	0	0
B109021	0	0	0	0	0

## Sheet: Fig7
MRCID	Symptoms	RDT_result	Microscopy_result	parasitemia	DF_result	qPCR_result
B101002	0	0	1	56	0	1
B101007	0	1	1	605	0	1
B101017	0	1	1	2468	1	1
B101018	0	0	0		1	1
B101021	0	1	1	1896	1	1
B101028	0	1	1	983	1	1
B101029	0	0	1	47	1	1
B101034	0	0	0		1	1
B101039	0	1	1	6000	1	1
B101044	0	0	0		1	1
B101053	0	0	1	104	1	1
B101054	0	0	0		1	1
B101055	0	0	1	909	1	1
B101056	0	0	1	96	1	1
B101065	0	1	1	127	1	1
B101070	0	0	0		1	1
B101071	0	0	1	56	1	1
B101075	0	1	1	3040	0	1
B101077	0	1	1	4166	1	1
B101079	1	1	1	34839	1	1
B101080	0	0	1	40	1	1
B101081	0	1	1	56	1	1
B101087	0	0	0		1	1
B101088	0	1	1	119	1	1
B101089	0	1	1	679	1	1
B101090	0	0	0		1	1
B101091	0	0	1	88	1	1
B101096	1	0	0		1	1
B101099	0	0	1	600	1	1
B101106	0	1	1	5411	1	1
B101111	0	0	0		1	1
B101112	0	0	0		1	1
B101114	0	0	0		0	1
B102001	0	0	0		1	1
B102002	0	0	1	280	1	1
B102005	0	1	1	208	1	1
B102007	0	1	1	533	1	1
B102008	0	1	1	757	1	1
B102010	0	1	1	229	1	1
B102011	0	1	1	359	1	1
B102013	0	0	0		1	1
B102015	0	1	0		1	1
B102018	0	1	1	615	1	1
B102021	0	1	1	56	1	1
B102024	0	1	1	158	1	1
B102025	0	0	1	32	1	1
B102028	0	0	1	128	1	1
B102030	0	0	0		1	1
B102034	0	1	1	174	1	1
B102035	1	1	1	482	1	1
B102036	0	1	1	4269	1	1
B103001	0	0	0		1	1
B103002	0	0	0		1	1
B103005	0	1	1	625	1	1
B103006	0	1	1	403	1	1
B103008	0	0	0		1	1
B103009	0	1	1	152	1	1
B103011	0	1	1	796	1	1
B103012	0	1	1	104	1	1
B103013	0	1	1	615	1	1
B103018	0	1	1	645	1	1
B103019	0	1	1	6776	1	1
B104005	1	1	1	816	1	1
B104013	0	1	1	111	1	1
B104014	0	1	1	778	1	1
B104015	1	1	1	850	1	1
B104020	0	1	1	32	1	1
B104022	0	1	1	96	1	1
B104025	0	0	1	71	0	1
B104030	0	0	0		1	1
B104033	0	1	1	1691	1	1
B104034	0	1	1	327	1	1
B104039	0	1	1	152	1	1
B104043	0	0	0		1	1
B104050	0	0	1	56	1	1
B104052	0	0	0		1	1
B104053	0	0	0		1	1
B105002	0	0	0		1	1
B105004	0	0	1	112	1	1
B105005	0	1	1	1568	1	1
B105006	0	1	1	569	1	1
B105007	0	1	0		1	1
B105011	0	1	1	4952	1	1
B105013	1	1	1	87	1	1
B105014	0	0	1	7226	1	1
B105017	0	1	1	614	1	1
B105019	0	1	1	2220	1	1
B105020	0	1	1	1488	1	1
B105021	0	0	0		1	1
B105022	0	1	1	276	1	1
B105023	0	1	1	12868	1	1
B105024	0	0	0		1	1
B105027	0	0	0		1	1
B105032	0	0	0		1	1
B105035	0	0	0		1	1
B105039	0	0	0		1	1
B105045	0	0	0		1	1
B105046	0	0	1	112	1	1
B105048	0	0	1	40	0	1
B105054	0	0	1	72	1	1
B105058	0	0	0		1	1
B105059	1	1	1	1988	1	1
B105061	0	0	1	2703	1	1
B105066	0	0	0		1	1
B105067	0	1	1	682	1	1
B105072	0	0	1	183	1	1
B106002	0	1	1	1285	1	1
B106003	0	0	1	96	1	1
B106006	0	0	0		1	1
B106007	0	1	1	453	1	1
B106010	0	1	1	449	1	1
B106011	0	1	1	72	1	1
B106016	0	0	1	493	1	1
B106017	1	0	0		1	1
B106019	0	0	1	40	1	1
B106022	0	1	1	1046	1	1
B106024	0	1	1	609	1	1
B106025	0	1	1	2584	1	1
B107003	0	1	1	63	1	1
B107004	0	0	1	40	1	1
B107006	0	1	1	32	1	1
B107011	0	0	0		1	1
B107014	0	0	0		1	1
B107015	0	0	1	55	1	1
B107017	0	1	1	714	1	1
B107018	0	1	1	4051	1	1
B107022	0	1	1	516	1	1
B107025	0	0	0		1	1
B107029	0	1	1	453	1	1
B107031	0	0	0		1	1
B107034	0	0	0		0	1
B107035	0	0	0		1	1
B107040	0	1	1	32	1	1
B107041	0	1	1	1741	1	1
B107042	0	1	1	760	1	1
B107044	0	0	0		1	1
B108004	0	0	1	535	1	1
B108009	0	0	1	56	1	1
B108010	0	1	1	2885	1	1
B108012	0	0	1	56	1	1
B108021	0	1	1	5172	1	1
B108024	0	0	1	48	1	1
B108027	1	0	1	88	1	1
B109014	0	1	1	616	1	1
B109018	0	0	0		1	1
B109019	0	1	1	2019	1	1
